# Supplementary material for: Selecting Aragonez Genotypes Able to Outplay Climate Change–Driven Abiotic Stress
Source: Front Plant Sci. 2020 Dec 17;11:599230. doi: 10.3389/fpls.2020.599230 (PMC7773708; doi:10.3389/fpls.2020.599230)
Supplement: Supplementary file 1 [file Data_Sheet_1.XLSX]

## Sheet: S1. EBLUPS-SLT
Table S1. Empirical Best Linear Unbiased Predictors (EBLUPS) of Genotypic Effects for Surface Leaf Temperature (SLT, ºC), and respective rank for tolerance to abiotic stress, for the three years (2014, 2015, 2016) (obtained with the fitting of the multivariate linear mixed model)
	Shaded genotypes: a set of 12 genotypes out of the 30 with lower SLT and present simultaneously in 2 or 3 years of evaluation (when present simultaneously only in 2 years, in the third year the genotype was, in the worst scenario, on the average, i.e., with EBLUP of genotypic effect near zero).
Clone	EBLUPS-SLT2014	Rank	EBLUPS-SLT2015	Rank	EBLUPS-SLT2016	Rank
RZ0103	0.137908	148	0.475337	187	-0.117337	110
RZ0107	-1.03801	12	0.24055	164	-0.221829	92
RZ0123	-1.00446	14	-0.946646	18	-1.38172	7
RZ0129	0.231889	165	-0.592123	50	-0.493939	58
RZ0136	-0.359699	69	0.60871	209	-0.565542	52
RZ0149	0.158068	153	-0.525303	57	0.0972048	141
RZ0168	0.83529	237	-1.09362	10	0.710719	220
RZ0214	0.594013	208	-0.186645	106	0.816251	230
RZ0301	0.340871	188	-1.57765	4	-1.05821	15
RZ0314	0.839211	238	0.573317	202	0.324751	173
RZ0324	-0.280823	84	-0.335064	83	-0.608678	48
RZ0328	-0.503413	52	-0.0248867	127	-0.49734	57
RZ0343	0.595691	209	-0.369032	80	-0.270029	87
RZ0357	0.422565	195	0.547751	198	0.387404	182
RZ0368	0.312262	180	-0.725388	34	0.285248	168
RZ0382	-0.17399	104	0.259702	166	-0.212494	93
RZ0386	0.53759	204	-0.491823	60	-1.33313	9
RZ0401	0.16088	154	-0.273969	94	0.608688	205
RZ0409	-0.348957	72	0.502148	190	0.268254	166
RZ0415	0.606684	212	-0.977048	15	-0.0092776	127
RZ0418	-0.222207	96	1.17149	244	0.0150784	133
RZ0446	-0.673026	32	0.252895	165	-0.251513	89
RZ0452	-0.282681	83	-0.657473	43	-0.437867	66
RZ0501	0.671659	218	-0.223743	100	0.617064	206
RZ0506	-0.686885	29	-1.69562	2	-0.632461	44
RZ0511	-0.751888	24	-0.143418	109	-0.436494	67
RZ0513	-0.136023	113	1.28411	250	0.512485	196
RZ0518	-0.212578	98	-0.00623588	131	-0.101761	114
RZ0524	-0.223741	93	0.498047	189	-0.761915	31
RZ0601	-0.262768	88	0.371572	179	-1.15054	13
RZ0616	0.879871	239	-0.693717	39	-0.283801	84
RZ0618	-0.896469	21	-0.0297299	126	0.145145	153
RZ0619	-0.133971	114	0.593428	207	-0.103276	111
RZ0625	-0.178438	103	0.33275	174	0.665675	214
RZ0633	0.441001	197	0.936827	231	0.257836	165
RZ0635	0.765256	227	-0.363434	82	0.707509	218
RZ0703	1.209	251	-0.99441	14	-0.418691	71
RZ0707	-0.726241	27	0.39541	183	-1.54655	6
RZ0714	0.209022	160	-0.440145	72	1.40552	252
RZ0717	0.0850949	138	1.17176	245	-0.202542	94
RZ1103	0.29764	177	0.128998	151	0.0357301	136
RZ1110	0.0797729	136	0.647653	213	0.328811	174
RZ1117	-0.964094	15	-0.280542	92	-0.00754737	128
RZ1124	-1.50991	1	0.133366	153	-0.325368	78
RZ1127	1.0818	248	0.153957	154	-0.180086	98
RZ1132	-0.55153	42	1.06257	240	0.0136867	132
RZ1141	-0.500671	53	-0.716521	36	-0.471138	60
RZ1146	-0.047829	122	1.42273	253	-0.103276	112
RZ1158	-0.142243	112	1.01866	236	-0.420672	70
RZ1178	-0.454805	56	0.550496	199	-1.88507	2
RZ1199	-0.173003	105	0.975954	234	-0.0540554	120
RZ1204	0.0922247	139	0.719334	219	0.12287	146
RZ1212	0.290946	175	0.330719	173	0.286193	169
RZ1216	-0.375088	65	0.178342	157	-1.03951	16
RZ1218	-0.310217	79	-0.447279	71	0.816459	231
RZ1222	-0.545842	45	-0.912664	22	-0.617495	46
RZ1237	0.0846289	137	0.555747	200	0.862742	234
RZ1239	-0.238137	91	0.803589	222	-0.0958162	115
RZ1243	1.23516	252	-0.46932	67	0.166599	157
RZ1244	-0.272587	85	-0.313009	87	0.19649	161
RZ1248	-0.267866	87	-0.254034	97	0.9146	237
RZ1250	0.162595	155	-0.546714	54	-0.612513	47
RZ1257	-1.06975	11	-0.827005	30	-0.56065	53
RZ1259	0.599016	210	-0.0659863	121	-0.00359229	130
RZ1276	0.272259	172	0.132097	152	0.738749	222
RZ1285	-1.2435	5	-0.952095	17	-0.598446	50
RZ1302	0.239072	166	1.13154	243	-0.372835	73
RZ1303	-0.0635886	119	0.184793	158	0.759373	225
RZ1307	-0.923601	19	-0.45654	69	-0.0161598	124
RZ1309	0.315436	181	0.290485	169	1.27782	248
RZ1314	-0.536528	47	-1.11914	9	0.688071	215
RZ1325	-0.526046	50	-0.214192	101	0.246451	164
RZ1328	0.792434	232	-0.692362	40	-0.696165	37
RZ1334	-0.106521	117	1.08001	242	0.709691	219
RZ1336	-0.0393886	124	0.592877	206	-0.149116	102
RZ1338	-1.48432	2	-0.365955	81	-0.136165	104
RZ1340	-0.328666	74	0.0931504	144	0.62959	208
RZ1341	0.335778	186	0.829007	224	0.447383	188
RZ1501	-0.272075	86	-0.908966	23	-0.282846	85
RZ1502	-1.39172	4	0.629447	211	-0.0510239	121
RZ1503	0.351593	190	0.38436	182	0.763257	226
RZ1505	0.37359	192	-0.842618	28	-0.180196	97
RZ1506	1.12283	250	1.04696	238	0.376292	178
RZ1507	-0.52959	48	0.342699	177	-0.0119606	126
RZ1508	-0.437943	60	-0.24324	98	-0.442728	64
RZ1510	0.724381	221	-0.323872	85	0.445081	185
RZ1511	-0.580922	38	-0.129976	112	0.808976	229
RZ1512	0.301378	178	0.224158	160	0.0840275	138
RZ1513	0.243832	167	0.357034	178	-0.363638	76
RZ1601	-0.434495	62	-0.837355	29	-0.484455	59
RZ1602	-0.0324862	126	0.233762	163	0.109158	144
RZ1603	-0.166756	107	-0.677806	41	-0.246911	90
RZ1604	-0.436292	61	0.291279	170	0.109699	145
RZ1605	0.43252	196	-0.20158	104	-0.293951	83
RZ1607	0.125696	145	0.126219	150	0.691059	216
RZ1702	-0.549115	43	-0.00368026	133	-0.748134	34
RZ1703	-1.21797	7	-0.154126	108	0.860903	233
RZ1704	0.404583	194	-1.07261	13	-0.516971	56
RZ1705	-0.449964	58	0.0240947	136	1.01756	241
RZ1801	0.463732	200	0.828294	223	0.284905	167
RZ3102	0.460491	199	0.534136	194	0.301523	171
RZ3104	0.145551	150	1.07635	241	0.997857	240
RZ3106	-0.200195	100	1.33989	252	0.447602	189
RZ3107	0.321492	182	-0.473377	63	0.441479	184
RZ3301	0.330115	184	0.677516	217	1.38901	251
RZ3306	0.21377	161	0.523394	192	0.70008	217
RZ3309	-0.372749	66	-0.131844	110	-1.20887	12
RZ3311	0.254839	168	0.264535	167	0.140288	152
RZ3313	-0.0275502	128	-0.00492583	132	-0.366289	75
RZ3405	-0.591989	37	-0.665196	42	-0.0165673	123
RZ3406	-0.438897	59	0.562847	201	-0.666563	42
RZ3407	-0.24948	90	0.273181	168	-0.276141	86
RZ3408	1.69057	255	-0.000406344	134	0.819029	232
RZ3411	-0.553634	41	-0.874251	25	0.166353	156
RZ3501	-0.0309811	127	0.927474	230	0.628366	207
RZ3503	0.107053	141	0.53942	196	-0.748352	33
RZ3505	-0.222503	95	0.379951	181	-0.306886	81
RZ3506	-0.606939	35	0.979101	235	0.634811	209
RZ3507	0.954704	240	-0.562393	51	0.758663	223
RZ3601	0.729527	223	-0.436614	74	-0.630141	45
RZ3603	-0.126874	115	-0.47327	64	0.79317	228
RZ3604	0.652724	216	0.0933177	145	-0.680083	40
RZ3605	0.333406	185	0.537842	195	1.09517	244
RZ3701	0.181434	158	0.504291	191	1.2482	247
RZ3705	0.0762768	135	0.0937728	146	0.662156	213
RZ3707	-0.737262	26	-0.166119	107	-0.0716358	118
RZ3709	-0.305898	81	-0.472822	65	-0.797697	27
RZ3710	1.5614	254	-0.0175339	129	0.780512	227
RZ3712	-0.654318	33	-0.0304509	125	-0.778741	30
RZ3801	-0.364799	67	1.05053	239	0.0902947	140
RZ3803	1.09395	249	0.432801	185	0.566673	203
RZ3805	0.214025	162	0.91247	228	0.132091	148
RZ3807	0.963801	242	0.165923	156	0.545283	201
RZ3901	-0.0272091	129	0.705561	218	0.599696	204
RZ3902	-0.319592	75	-0.87554	24	-0.420951	69
RZ3903	0.82826	235	0.0354951	137	0.467747	192
RZ3906	-1.22636	6	-0.0177954	128	0.0861925	139
RZ3911	0.305451	179	-0.973509	16	0.641012	211
RZ3913	-0.351368	71	-0.488493	61	-0.268339	88
RZ3915	-0.155868	108	-0.0731458	119	0.123747	147
RZ4001	-0.103966	118	0.747973	220	-0.121528	109
RZ4004	0.575209	206	-0.205082	103	-0.344726	77
RZ4005	-0.468838	55	-0.638203	45	-0.796408	28
RZ4007	-0.520797	51	0.785015	221	0.53844	199
RZ4009	0.775987	230	1.59302	254	2.32464	255
RZ4010	-0.0404621	123	0.158186	155	-0.136651	103
RZ4101	0.0963079	140	-0.400054	79	-1.69841	3
RZ4103	0.485613	201	0.591448	205	0.563876	202
RZ4105	-0.541075	46	0.297889	171	0.954337	238
RZ4107	-0.627952	34	1.27252	249	-0.438224	65
RZ4110	-0.0246833	130	-0.649744	44	-0.127979	105
RZ4201	0.107706	143	-0.1217	113	0.520081	198
RZ4205	-0.558353	40	-0.0715672	120	0.189104	160
RZ4207	-0.314342	78	-0.472247	66	-0.300268	82
RZ4208	-0.329467	73	1.20248	247	-0.0884789	116
RZ4301	0.108163	144	-0.304508	88	-0.676823	41
RZ4303	0.661921	217	1.18268	246	1.06089	243
RZ4305	0.834801	236	0.636139	212	0.14872	154
RZ4307	-0.144176	111	0.232048	162	-1.5811	4
RZ4503	-0.296395	82	-0.475785	62	-0.600796	49
RZ4504	-0.527708	49	-0.858783	27	-0.467038	62
RZ4505	1.00387	244	0.906904	227	1.47856	253
RZ6102	0.958587	241	-0.303953	89	-0.102774	113
RZ6112	-0.306576	80	-0.601242	48	-0.865432	21
RZ6201	-0.487883	54	-0.635436	46	-1.21011	11
RZ6203	0.137313	147	0.0410291	139	0.516427	197
RZ6204	-0.899092	20	-0.79072	31	-0.820111	24
RZ6207	-0.170641	106	-0.131814	111	0.46837	193
RZ6210	-1.4006	3	-1.47087	5	-0.0594061	119
RZ6301	-0.224112	92	1.23103	248	0.889384	235
RZ6303	-0.398286	64	-0.259455	96	-0.857179	22
RZ6305	0.156951	152	0.581671	203	0.759085	224
RZ6309	0.528473	203	-1.08523	12	-0.549374	54
RZ6402	-0.676701	30	0.0362114	138	-1.26178	10
RZ6405	-0.0619492	121	-0.010106	130	1.03854	242
RZ6407	0.0292081	132	0.378859	180	0.904573	236
RZ6501	0.144364	149	0.116129	148	-0.309311	79
RZ6505	-0.928141	18	-0.535319	56	-0.955556	19
RZ6507	-0.560733	39	-0.728093	33	-0.724684	36
RZ6510	-0.86014	22	-0.0478223	123	0.505676	195
RZ6601	-0.184963	101	0.231556	161	-0.694989	38
RZ6609	-0.355573	70	-1.22872	8	-1.12252	14
RZ6612	0.258939	170	0.485615	188	0.156966	155
RZ6709	-0.676611	31	-0.935045	19	-0.804429	25
RZ6801	-0.318612	76	0.544103	197	0.00294622	131
RZ6802	-0.410071	63	-0.213726	102	0.100321	142
RZ6804	0.754363	225	-1.63224	3	1.22595	246
RZ6809	0.518154	202	-0.720279	35	-0.226782	91
RZ7028	-1.1629	9	-0.278934	93	-1.34184	8
RZ7051	-1.02771	13	-0.0643271	122	-0.370557	74
RZ7079	0.154951	151	0.905474	226	-0.126469	106
RZ7103	0.686222	219	-0.0739869	118	0.446467	187
RZ7108	0.339643	187	-0.560754	53	0.386021	181
RZ7207	0.107365	142	0.0454304	140	0.137873	150
RZ7208	0.28582	174	0.338192	175	-0.125321	107
RZ7209	0.578217	207	-0.0389836	124	0.176738	158
RZ7210	0.64799	215	0.676889	216	1.1358	245
RZ7301	-0.547041	44	-0.40105	78	0.374868	177
RZ7303	-0.149407	109	-0.454589	70	-0.16414	101
RZ7311	0.725981	222	-0.731963	32	0.217531	163
RZ7402	0.634858	214	-0.0889452	116	-0.309101	80
RZ7404	1.07309	247	-0.415082	76	0.466941	191
RZ7407	0.23172	164	0.587331	204	-0.847936	23
RZ7408	0.356272	191	-0.71494	37	-0.693154	39
RZ7502	0.185658	159	0.124106	149	0.215998	162
RZ7509	1.02265	246	-0.499953	59	0.635831	210
RZ7601	0.385267	193	-0.324033	84	0.13598	149
RZ7603	0.0261422	131	0.42827	184	0.385696	180
RZ7605	-0.454759	57	1.33204	251	0.139391	151
RZ7801	-0.222757	94	-0.560872	52	-0.0803037	117
RZ7803	0.824991	234	-0.195233	105	0.542696	200
RZ7807	-0.255738	89	-0.919247	21	-0.760618	32
RZ7810	-1.07889	10	0.0489291	141	-2.23698	1
RZ7905	0.756452	226	-0.623944	47	0.366343	175
RZ7907	0.706831	220	-0.704197	38	0.103969	143
RZ7910	1.01639	245	0.948873	232	1.92726	254
RZ8020	-0.0630975	120	-0.435855	75	-0.725839	35
RZ8026	-1.20151	8	-0.865844	26	-0.999539	17
RZ8072	-0.941155	17	-0.92383	20	-0.637726	43
RZ8101	0.446545	198	1.03074	237	-0.00454667	129
RZ8108	0.255882	169	0.672065	215	-0.164797	100
RZ8110	-0.147549	110	-0.543147	55	-0.199509	95
RZ8201	0.600181	211	-0.112057	114	0.289745	170
RZ8203	0.777511	231	0.0989667	147	-0.927808	20
RZ8207	1.34799	253	-0.318504	86	-0.792129	29
RZ8302	0.0457723	133	4.30949e-05	135	1.29334	249
RZ8303	-0.316005	77	0.34187	176	-0.0143379	125
RZ8306	0.173373	157	-1.34565	6	-0.121787	108
RZ8310	0.126854	146	0.659886	214	0.463452	190
RZ8401	0.322859	183	0.0805754	143	-0.535565	55
RZ8404	-0.220046	97	0.0493823	142	-0.800001	26
RZ8406	0.970603	243	-0.401603	77	0.0219494	135
RZ8501	0.0526092	134	0.533664	193	0.309802	172
RZ8502	-0.748528	25	-0.438415	73	0.445895	186
RZ8504	-0.0361266	125	-0.0962167	115	0.493812	194
RZ8601	0.634403	213	0.442708	186	-0.986795	18
RZ8603	0.273086	173	-0.0887429	117	0.718776	221
RZ8609	-0.69137	28	0.860106	225	-0.401173	72
RZ8703	0.540398	205	-0.289505	90	-0.430324	68
RZ8707	0.227752	163	-0.268996	95	-0.578842	51
RZ8709	-0.359709	68	0.594275	208	0.178305	159
RZ8801	-0.212117	99	0.968659	233	-0.469038	61
RZ8805	0.259047	171	-0.598338	49	-0.0395522	122
RZ8809	0.740751	224	0.314921	172	0.0210144	134
RZ8901	-0.956922	16	0.616854	210	0.984472	239
RZ8904	-0.111366	116	0.925896	229	0.0830387	137
RZ8909	0.292049	176	-0.280637	91	0.382872	179
RZ9001	0.822783	233	2.31159	255	1.36406	250
RZ9007	-0.184353	102	-1.2815	7	0.371685	176
RZ9010	-0.787542	23	-1.81838	1	-1.54791	5
RZ9101	0.345202	189	0.216048	159	-0.166465	99
RZ9105	0.771164	228	-0.238995	99	0.646822	212
RZ9201	0.165403	156	-0.522299	58	0.39281	183
RZ9203	0.775485	229	-1.08829	11	-0.188495	96
RZ9208	-0.594412	36	-0.466698	68	-0.444043	63

## Sheet: S2. PGV-SLT
Table S2. Predicted Genotypic Values (PGV) for Surface Leaf Temperature (SLT, ºC) , respective prediction standard errors (PSE), and rank for tolerance to abiotic stress, for the three years (2014, 2015, 2016) (obtained with the fitting of the multivariate linear mixed model)
	Shaded genotypes: a set of 12 genotypes out of the 30 with lower SLT and present simultaneously in 2 or 3 years of evaluation (when present simultaneously only in 2 years, in the third year the genotype was, in the worst scenario, on the average, i.e., with EBLUP of genotypic effect near zero).
Clone	PGV-2014	PSE	Rank	PGV-2015	PSE	Rank	PGV-2016	PSE	Rank
RZ0103	31.7114	0.59802	148	34.4706	0.583318	187	31.6897	0.586094	110
RZ0107	30.5355	0.598455	12	34.2358	0.583834	164	31.5852	0.586184	92
RZ0123	30.569	0.598321	14	33.0486	0.583947	18	30.4253	0.586146	7
RZ0129	31.8054	0.630721	165	33.4031	0.619185	50	31.3131	0.622848	58
RZ0136	31.2138	0.627623	69	34.6039	0.615635	209	31.2415	0.619953	52
RZ0149	31.7316	0.600162	153	33.4699	0.58578	57	31.9042	0.587503	141
RZ0168	32.4088	0.627182	237	32.9016	0.614911	10	32.5177	0.619556	220
RZ0214	32.1675	0.597814	208	33.8086	0.583096	106	32.6233	0.585694	230
RZ0301	31.9144	0.598822	188	32.4176	0.584322	4	30.7488	0.586712	15
RZ0314	32.4127	0.627738	238	34.5686	0.615494	202	32.1318	0.620157	173
RZ0324	31.2927	0.597735	84	33.6602	0.583143	83	31.1983	0.617714	48
RZ0328	31.0701	0.627293	52	33.9704	0.615	127	31.3097	0.619912	57
RZ0343	32.1692	0.598616	209	33.6262	0.584194	80	31.537	0.586561	87
RZ0357	31.9961	0.598977	195	34.543	0.58461	198	32.1944	0.586974	182
RZ0368	31.8858	0.59901	180	33.2698	0.584553	34	32.0923	0.587006	168
RZ0382	31.3995	0.598298	104	34.2549	0.583731	166	31.5945	0.586099	93
RZ0386	32.1111	0.598418	204	33.5034	0.584046	60	30.4739	0.58638	9
RZ0401	31.7344	0.598081	154	33.7213	0.583446	94	32.4157	0.5858	205
RZ0409	31.2245	0.598947	72	34.4974	0.584327	190	32.0753	0.586707	166
RZ0415	32.1802	0.598214	212	33.0182	0.58371	15	31.7977	0.585943	127
RZ0418	31.3513	0.598292	96	35.1667	0.58343	244	31.8221	0.585855	133
RZ0446	30.9005	0.59882	32	34.2481	0.584301	165	31.5555	0.586625	89
RZ0452	31.2908	0.598184	83	33.3378	0.583685	43	31.3692	0.586167	66
RZ0501	32.2452	0.598863	218	33.7715	0.584247	100	32.4241	0.586575	206
RZ0506	30.8866	0.598476	29	32.2996	0.583943	2	31.1746	0.586352	44
RZ0511	30.8216	0.629363	24	33.8518	0.617153	109	31.3705	0.621777	67
RZ0513	31.4375	0.59852	113	35.2794	0.583926	250	32.3195	0.58634	196
RZ0518	31.3609	0.598987	98	33.989	0.584246	131	31.7053	0.58665	114
RZ0524	31.3498	0.627637	93	34.4933	0.654676	189	31.0451	0.62064	31
RZ0601	31.3107	0.598426	88	34.3668	0.583749	179	30.6565	0.586402	13
RZ0616	32.4534	0.598146	239	33.3015	0.583587	39	31.5232	0.585972	84
RZ0618	30.677	0.598317	21	33.9655	0.583471	126	31.9522	0.585902	153
RZ0619	31.4395	0.598137	114	34.5887	0.58352	207	31.7037	0.585943	111
RZ0625	31.3951	0.627707	103	34.328	0.615525	174	32.4727	0.620124	214
RZ0633	32.0145	0.627734	197	34.9321	0.615418	231	32.0649	0.619937	165
RZ0635	32.3388	0.598182	227	33.6318	0.583401	82	32.5145	0.585808	218
RZ0703	32.7825	0.598602	251	33.0008	0.583991	14	31.3883	0.586585	71
RZ0707	30.8473	0.598165	27	34.3907	0.583487	183	30.2605	0.585976	6
RZ0714	31.7825	0.598583	160	33.5551	0.584007	72	33.2125	0.586407	252
RZ0717	31.6586	0.598336	138	35.167	0.583701	245	31.6045	0.586172	94
RZ1103	31.8711	0.599035	177	34.1242	0.584813	151	31.8427	0.587409	136
RZ1110	31.6533	0.6274	136	34.6429	0.615009	213	32.1358	0.619843	174
RZ1117	30.6094	0.600074	15	33.7147	0.585741	92	31.7995	0.587603	128
RZ1124	30.0636	0.5981	1	34.1286	0.583188	153	31.4816	0.585851	78
RZ1127	32.6553	0.598729	248	34.1492	0.584168	154	31.6269	0.586576	98
RZ1132	31.022	0.627226	42	35.0578	0.614858	240	31.8207	0.61981	132
RZ1141	31.0728	0.598161	53	33.2787	0.58358	36	31.3359	0.585966	60
RZ1146	31.5257	0.59951	122	35.418	0.615516	253	31.7037	0.587377	112
RZ1158	31.4313	0.598244	112	35.0139	0.583617	236	31.3864	0.585817	70
RZ1178	31.1187	0.663441	56	34.5457	0.655584	199	29.9219	0.662285	2
RZ1199	31.4005	0.627927	105	34.9712	0.615692	234	31.753	0.620293	120
RZ1204	31.6657	0.598399	139	34.7146	0.583766	219	31.9299	0.586211	146
RZ1212	31.8645	0.598592	175	34.326	0.614698	173	32.0932	0.586637	169
RZ1216	31.1984	0.708683	65	34.1736	0.708737	157	30.7675	0.717214	16
RZ1218	31.2633	0.599495	79	33.548	0.585049	71	32.6235	0.587439	231
RZ1222	31.0277	0.628174	45	33.0826	0.617276	22	31.1895	0.587141	46
RZ1237	31.6581	0.59782	137	34.551	0.583155	200	32.6698	0.585729	234
RZ1239	31.3354	0.598434	91	34.7988	0.583824	222	31.7112	0.586259	115
RZ1243	32.8087	0.665605	252	33.5259	0.658103	67	31.9736	0.664834	157
RZ1244	31.3009	0.598219	85	33.6822	0.583613	87	32.0035	0.586014	161
RZ1248	31.3056	0.598457	87	33.7412	0.583943	97	32.7216	0.586039	237
RZ1250	31.7361	0.628048	155	33.4485	0.615857	54	31.1945	0.620476	47
RZ1257	30.5038	0.598198	11	33.1682	0.58358	30	31.2464	0.58601	53
RZ1259	32.1725	0.598045	210	33.9293	0.583511	121	31.8034	0.586077	130
RZ1276	31.8458	0.598919	172	34.1273	0.584489	152	32.5458	0.586962	222
RZ1285	30.33	0.663244	5	33.0431	0.655389	17	31.2086	0.662159	50
RZ1302	31.8126	0.598296	166	35.1268	0.583745	243	31.4342	0.5863	73
RZ1303	31.5099	0.598743	119	34.18	0.584277	158	32.5664	0.587102	225
RZ1307	30.6499	0.627272	19	33.5387	0.615024	69	31.7909	0.619635	124
RZ1309	31.8889	0.5998	181	34.2857	0.585488	169	33.0849	0.58766	248
RZ1314	31.037	0.599404	47	32.8761	0.61793	9	32.4951	0.587504	215
RZ1325	31.0475	0.597809	50	33.7811	0.58332	101	32.0535	0.585872	164
RZ1328	32.3659	0.627189	232	33.3029	0.614864	40	31.1109	0.619721	37
RZ1334	31.467	0.597985	117	35.0752	0.583382	242	32.5167	0.585746	219
RZ1336	31.5341	0.598179	124	34.5881	0.616272	206	31.6579	0.586598	102
RZ1338	30.0892	0.598221	2	33.6293	0.583777	81	31.6709	0.586335	104
RZ1340	31.2448	0.597928	74	34.0884	0.583393	144	32.4366	0.585829	208
RZ1341	31.9093	0.663188	186	34.8242	0.655257	224	32.2544	0.662442	188
RZ1501	31.3014	0.598345	86	33.0863	0.5839	23	31.5242	0.586333	85
RZ1502	30.1818	0.598465	4	34.6247	0.583838	211	31.756	0.58628	121
RZ1503	31.9251	0.598089	190	34.3796	0.583473	182	32.5703	0.586269	226
RZ1505	31.9471	0.627594	192	33.1526	0.584444	28	31.6268	0.61965	97
RZ1506	32.6963	0.62782	250	35.0422	0.61555	238	32.1833	0.620376	178
RZ1507	31.0439	0.598345	48	34.3379	0.583639	177	31.7951	0.586213	126
RZ1508	31.1356	0.598595	60	33.752	0.584016	98	31.3643	0.619672	64
RZ1510	32.2979	0.598761	221	33.6714	0.584224	85	32.2521	0.586653	185
RZ1511	30.9926	0.598454	38	33.8653	0.583742	112	32.616	0.586264	229
RZ1512	31.8749	0.599051	178	34.2194	0.584735	160	31.891	0.587583	138
RZ1513	31.8173	0.627842	167	34.3523	0.615671	178	31.4434	0.62029	76
RZ1601	31.139	0.627747	62	33.1579	0.615675	29	31.3226	0.620215	59
RZ1602	31.541	0.664536	126	34.229	0.656871	163	31.9162	0.663748	144
RZ1603	31.4067	0.598372	107	33.3174	0.58356	41	31.5601	0.586135	90
RZ1604	31.1372	0.597776	61	34.2865	0.583101	170	31.9167	0.585884	145
RZ1605	32.006	0.626057	196	33.7937	0.583906	104	31.5131	0.586341	83
RZ1607	31.6992	0.62919	145	34.1215	0.617229	150	32.4981	0.621916	216
RZ1702	31.0244	0.598092	43	33.9916	0.583524	133	31.0589	0.585864	34
RZ1703	30.3555	0.598525	7	33.8411	0.583972	108	32.6679	0.586352	233
RZ1704	31.9781	0.598782	194	32.9226	0.584441	13	31.2901	0.619475	56
RZ1705	31.1235	0.599045	58	34.0193	0.584441	136	32.8246	0.586773	241
RZ1801	32.0372	0.598838	200	34.8235	0.58449	223	32.0919	0.586727	167
RZ3102	32.034	0.600903	199	34.5294	0.58694	194	32.1086	0.588552	171
RZ3104	31.719	0.59846	150	35.0716	0.583666	241	32.8049	0.586218	240
RZ3106	31.3733	0.598929	100	35.3351	0.584615	252	32.2546	0.586817	189
RZ3107	31.895	0.598325	182	33.5219	0.583803	63	32.2485	0.586148	184
RZ3301	31.9036	0.662629	184	34.6728	0.655373	217	33.196	0.646939	251
RZ3306	31.7873	0.598033	161	34.5186	0.58351	192	32.5071	0.585781	217
RZ3309	31.2007	0.598753	66	33.8634	0.584245	110	30.5982	0.586735	12
RZ3311	31.8283	0.598731	168	34.2598	0.584177	167	31.9473	0.586593	152
RZ3313	31.546	0.629015	128	33.9903	0.61751	132	31.4407	0.621175	75
RZ3405	30.9815	0.627594	37	33.33	0.615443	42	31.7904	0.620017	123
RZ3406	31.1346	0.598373	59	34.5581	0.583929	201	31.1405	0.586174	42
RZ3407	31.324	0.598058	90	34.2684	0.614187	168	31.5309	0.585999	86
RZ3408	33.2641	0.59791	255	33.9948	0.5832	134	32.626	0.585846	232
RZ3411	31.0199	0.598309	41	33.121	0.583678	25	31.9734	0.586259	156
RZ3501	31.5425	0.598528	127	34.9227	0.61691	230	32.4354	0.620211	207
RZ3503	31.6806	0.599013	141	34.5347	0.584716	196	31.0587	0.587164	33
RZ3505	31.351	0.598267	95	34.3752	0.583688	181	31.5001	0.586246	81
RZ3506	30.9666	0.598041	35	34.9743	0.583169	235	32.4418	0.585615	209
RZ3507	32.5282	0.598417	240	33.4329	0.584028	51	32.5657	0.586392	223
RZ3601	32.303	0.598152	223	33.5586	0.583472	74	31.1769	0.585922	45
RZ3603	31.4466	0.598109	115	33.522	0.583227	64	32.6002	0.585972	228
RZ3604	32.2262	0.626393	216	34.0886	0.583717	145	31.1269	0.586357	40
RZ3605	31.9069	0.598366	185	34.5331	0.593117	195	32.9022	0.618773	244
RZ3701	31.7549	0.598412	158	34.4995	0.583782	191	33.0552	0.586197	247
RZ3705	31.6498	0.628354	135	34.089	0.616637	146	32.4692	0.621512	213
RZ3707	30.8362	0.598826	26	33.8291	0.584306	107	31.7354	0.586695	118
RZ3709	31.2676	0.598111	81	33.5224	0.583682	65	31.0093	0.585885	27
RZ3710	33.1349	0.598312	254	33.9777	0.583798	129	32.5875	0.586135	227
RZ3712	30.9192	0.597897	33	33.9648	0.583352	125	31.0283	0.585558	30
RZ3801	31.2087	0.598343	67	35.0458	0.583443	239	31.8973	0.586121	140
RZ3803	32.6675	0.59809	249	34.428	0.583466	185	32.3737	0.586069	203
RZ3805	31.7875	0.598019	162	34.9077	0.583396	228	31.9391	0.585759	148
RZ3807	32.5373	0.626149	242	34.1612	0.614782	156	32.3523	0.587261	201
RZ3901	31.5463	0.628001	129	34.7008	0.615554	218	32.4067	0.620406	204
RZ3902	31.2539	0.598751	75	33.1197	0.584734	24	31.3861	0.586649	69
RZ3903	32.4018	0.597896	235	34.0307	0.583216	137	32.2748	0.585623	192
RZ3906	30.3471	0.598814	6	33.9774	0.584305	128	31.8932	0.586647	139
RZ3911	31.8789	0.598015	179	33.0217	0.583137	16	32.448	0.585735	211
RZ3913	31.2221	0.59878	71	33.5067	0.584511	61	31.5387	0.587213	88
RZ3915	31.4176	0.598202	108	33.9221	0.583625	119	31.9308	0.585982	147
RZ4001	31.4695	0.598278	118	34.7432	0.583878	220	31.6855	0.586081	109
RZ4004	32.1487	0.627426	206	33.7902	0.614979	103	31.4623	0.619815	77
RZ4005	31.1047	0.598046	55	33.357	0.583337	45	31.0106	0.585959	28
RZ4007	31.0527	0.597954	51	34.7803	0.583116	221	32.3455	0.585934	199
RZ4009	32.3495	0.598916	230	35.5883	0.584207	254	34.1317	0.586651	255
RZ4010	31.533	0.59799	123	34.1534	0.583301	155	31.6704	0.585924	103
RZ4101	31.6698	0.627825	140	33.5952	0.615622	79	30.1086	0.620403	3
RZ4103	32.0591	0.597578	201	34.5867	0.583072	205	32.3709	0.58569	202
RZ4105	31.0324	0.598038	46	34.2931	0.583366	171	32.7614	0.585801	238
RZ4107	30.9456	0.598708	34	35.2678	0.584273	249	31.3688	0.586579	65
RZ4110	31.5488	0.598094	130	33.3455	0.583464	44	31.679	0.586014	105
RZ4201	31.6812	0.665649	143	33.8735	0.657833	113	32.3271	0.664564	198
RZ4205	31.0151	0.600134	40	33.9237	0.585809	120	31.9961	0.587576	160
RZ4207	31.2592	0.598302	78	33.523	0.583646	66	31.5068	0.586086	82
RZ4208	31.244	0.625965	73	35.1977	0.583834	247	31.7185	0.586547	116
RZ4301	31.6817	0.628012	144	33.6907	0.584222	88	31.1302	0.620108	41
RZ4303	32.2354	0.628576	217	35.1779	0.61488	246	32.8679	0.661102	243
RZ4305	32.4083	0.5986	236	34.6314	0.584032	212	31.9557	0.586378	154
RZ4307	31.4293	0.598643	111	34.2273	0.58414	162	30.2259	0.586568	4
RZ4503	31.2771	0.598334	82	33.5194	0.583531	62	31.2062	0.585927	49
RZ4504	31.0458	0.59886	49	33.1365	0.584707	27	31.34	0.618082	62
RZ4505	32.5774	0.598271	244	34.9021	0.58362	227	33.2856	0.58606	253
RZ6102	32.5321	0.598241	241	33.6913	0.583592	89	31.7042	0.585989	113
RZ6112	31.2669	0.598862	80	33.394	0.584184	48	30.9416	0.586529	21
RZ6201	31.0856	0.598592	54	33.3598	0.615587	46	30.5969	0.618722	11
RZ6203	31.7108	0.598082	147	34.0363	0.583373	139	32.3235	0.585781	197
RZ6204	30.6744	0.598403	20	33.2045	0.583785	31	30.9869	0.586164	24
RZ6207	31.4029	0.597801	106	33.8634	0.583152	111	32.2754	0.585784	193
RZ6210	30.1729	0.598004	3	32.5244	0.583368	5	31.7476	0.585786	119
RZ6301	31.3494	0.599377	92	35.2263	0.584979	248	32.6964	0.587468	235
RZ6303	31.1752	0.598685	64	33.7358	0.584027	96	30.9498	0.58643	22
RZ6305	31.7305	0.598095	152	34.5769	0.583381	203	32.5661	0.586048	224
RZ6309	32.102	0.598541	203	32.91	0.583814	12	31.2577	0.586201	54
RZ6402	30.8968	0.627646	30	34.0314	0.615652	138	30.5452	0.620083	10
RZ6405	31.5115	0.62734	121	33.9851	0.615116	130	32.8456	0.619841	242
RZ6407	31.6027	0.629381	132	34.3741	0.617411	180	32.7116	0.622025	236
RZ6501	31.7179	0.597996	149	34.1114	0.583386	148	31.4977	0.585854	79
RZ6505	30.6454	0.628667	18	33.4599	0.616778	56	30.8515	0.621196	19
RZ6507	31.0128	0.599002	39	33.2671	0.585016	33	31.0823	0.586535	36
RZ6510	30.7134	0.598375	22	33.9474	0.583706	123	32.3127	0.58603	195
RZ6601	31.3885	0.598485	101	34.2268	0.58378	161	31.112	0.586322	38
RZ6609	31.2179	0.598502	70	32.7665	0.583926	8	30.6845	0.586476	14
RZ6612	31.8324	0.599098	170	34.4809	0.585111	188	31.964	0.586627	155
RZ6709	30.8969	0.598602	31	33.0602	0.584223	19	31.0026	0.58643	25
RZ6801	31.2549	0.598892	76	34.5393	0.584382	197	31.81	0.586588	131
RZ6802	31.1634	0.598462	63	33.7815	0.584337	102	31.9073	0.587126	142
RZ6804	32.3279	0.598076	225	32.363	0.583173	3	33.033	0.586018	246
RZ6809	32.0917	0.597693	202	33.275	0.583056	35	31.5802	0.585603	91
RZ7028	30.4106	0.629688	9	33.7163	0.618051	93	30.4652	0.622408	8
RZ7051	30.5458	0.597815	13	33.9309	0.583181	122	31.4365	0.585794	74
RZ7079	31.7284	0.597751	151	34.9007	0.583092	226	31.6806	0.585668	106
RZ7103	32.2597	0.598736	219	33.9213	0.584422	118	32.2535	0.587543	187
RZ7108	31.9131	0.598263	187	33.4345	0.58367	53	32.193	0.586181	181
RZ7207	31.6809	0.627241	142	34.0407	0.61588	140	31.9449	0.586164	150
RZ7208	31.8593	0.59873	174	34.3334	0.584257	175	31.6817	0.586745	107
RZ7209	32.1517	0.598259	207	33.9563	0.583626	124	31.9838	0.586043	158
RZ7210	32.2215	0.598833	215	34.6721	0.583997	216	32.9428	0.586405	245
RZ7301	31.0265	0.598349	44	33.5942	0.583693	78	32.1819	0.586121	177
RZ7303	31.4241	0.598369	109	33.5406	0.592769	70	31.6429	0.586399	101
RZ7311	32.2995	0.598086	222	33.2633	0.583436	32	32.0245	0.585877	163
RZ7402	32.2084	0.597672	214	33.9063	0.582972	116	31.4979	0.585642	80
RZ7404	32.6466	0.598713	247	33.5802	0.584109	76	32.274	0.58655	191
RZ7407	31.8052	0.629357	164	34.5826	0.617428	204	30.9591	0.622047	23
RZ7408	31.9298	0.59813	191	33.2803	0.583436	37	31.1139	0.585863	39
RZ7502	31.7592	0.598212	159	34.1193	0.583558	149	32.023	0.586035	162
RZ7509	32.5962	0.627655	246	33.4953	0.615381	59	32.4429	0.619947	210
RZ7601	31.9588	0.598308	193	33.6712	0.583682	84	31.943	0.586072	149
RZ7603	31.5996	0.599349	131	34.4235	0.585394	184	32.1927	0.586999	180
RZ7605	31.1187	0.598317	57	35.3273	0.583747	251	31.9464	0.58612	151
RZ7801	31.3507	0.59794	94	33.4344	0.583083	52	31.7267	0.585946	117
RZ7803	32.3985	0.598752	234	33.8	0.58411	105	32.3497	0.586496	200
RZ7807	31.3178	0.662628	89	33.076	0.615223	21	31.0464	0.619878	32
RZ7810	30.4946	0.59796	10	34.0442	0.583267	141	29.57	0.585723	1
RZ7905	32.3299	0.598416	226	33.3713	0.583826	47	32.1734	0.58638	175
RZ7907	32.2803	0.598558	220	33.291	0.584231	38	31.911	0.586411	143
RZ7910	32.5899	0.627013	245	34.9441	0.614803	232	33.7343	0.619482	254
RZ8020	31.5104	0.627301	120	33.5594	0.614962	75	31.0812	0.619845	35
RZ8026	30.372	0.598396	8	33.1294	0.583913	26	30.8075	0.586485	17
RZ8072	30.6323	0.59815	17	33.0714	0.583469	20	31.1693	0.585887	43
RZ8101	32.02	0.598208	198	35.026	0.583698	237	31.8025	0.586115	129
RZ8108	31.8294	0.598347	169	34.6673	0.583844	215	31.6422	0.619851	100
RZ8110	31.426	0.598795	110	33.4521	0.58405	55	31.6075	0.586564	95
RZ8201	32.1737	0.628009	211	33.8832	0.615917	114	32.0968	0.620764	170
RZ8203	32.351	0.59855	231	34.0942	0.584014	147	30.8792	0.586375	20
RZ8207	32.9215	0.627708	253	33.6767	0.615525	86	31.0149	0.620096	29
RZ8302	31.6193	0.59847	133	33.9953	0.583886	135	33.1004	0.586275	249
RZ8303	31.2575	0.598463	77	34.3371	0.583901	176	31.7927	0.586538	125
RZ8306	31.7469	0.598042	157	32.6496	0.583313	6	31.6852	0.585715	108
RZ8310	31.7004	0.598261	146	34.6551	0.583664	214	32.2705	0.586082	190
RZ8401	31.8964	0.628565	183	34.0758	0.655656	143	31.2715	0.660748	55
RZ8404	31.3535	0.597931	97	34.0446	0.583182	142	31.007	0.585592	26
RZ8406	32.5441	0.598696	243	33.5936	0.593089	77	31.829	0.586798	135
RZ8501	31.6261	0.627291	134	34.5289	0.614961	193	32.1168	0.619841	172
RZ8502	30.825	0.598922	25	33.5568	0.584909	73	32.2529	0.58682	186
RZ8504	31.5374	0.598445	125	33.899	0.583772	115	32.3008	0.586078	194
RZ8601	32.2079	0.599264	213	34.438	0.618894	186	30.8202	0.621185	18
RZ8603	31.8466	0.598353	173	33.9065	0.583712	117	32.5258	0.586208	221
RZ8609	30.8821	0.598241	28	34.8554	0.583592	225	31.4059	0.586024	72
RZ8703	32.1139	0.627629	205	33.7057	0.656902	90	31.3767	0.620375	68
RZ8707	31.8012	0.626664	163	33.7262	0.61554	95	31.2282	0.588276	51
RZ8709	31.2138	0.598285	68	34.5895	0.583707	208	31.9853	0.586245	159
RZ8801	31.3614	0.598085	99	34.9639	0.583395	233	31.338	0.585849	61
RZ8805	31.8326	0.62831	171	33.3969	0.615963	49	31.7675	0.620713	122
RZ8809	32.3143	0.661029	224	34.3102	0.654693	172	31.828	0.620032	134
RZ8901	30.6166	0.598594	16	34.6121	0.584022	210	32.7915	0.618651	239
RZ8904	31.4621	0.597843	116	34.9211	0.582894	229	31.8901	0.585738	137
RZ8909	31.8655	0.599283	176	33.7146	0.584797	91	32.1899	0.587189	179
RZ9001	32.3963	0.598556	233	36.3068	0.583971	255	33.1711	0.586386	250
RZ9007	31.3892	0.598115	102	32.7137	0.583514	7	32.1787	0.586136	176
RZ9010	30.786	0.627182	23	32.1769	0.614753	1	30.2591	0.619897	5
RZ9101	31.9187	0.597917	189	34.2113	0.583163	159	31.6406	0.585592	99
RZ9105	32.3447	0.597781	228	33.7563	0.582825	99	32.4539	0.585843	212
RZ9201	31.7389	0.598744	156	33.4729	0.584189	58	32.1998	0.586585	183
RZ9203	32.349	0.598176	229	32.9069	0.583838	11	31.6185	0.585989	96
RZ9208	30.9791	0.599183	36	33.5285	0.584727	68	31.363	0.587008	63

## Sheet: S3.GeneticCorrelations-berry
Table S3. Genetic correlations estimates (and respective standard erros) between traits obtained with the fitting of the multivariate linear mixed model for berry traits in 2014, 2015, 2016
Traits	Year	Genetic correlation estimate (SE)
ºBrix : Acidity	2014	-0.067 (0.152)
	2015	-0.133(0.177)
	2016	0.082 (0.204)
ºBrix : pH	2014	0.440 (0.090)
	2015	0.603 (0.104)
	2016	0.315 (0.132)
pH : Acidity	2014	-0.275 (0.158)
	2015	-0.296 (0.196)
	2016	-0.080 (0.191)
Anthocyanins : ºBrix:	2015	0.223 (0.131)
	2016	0.341 (0.123)
Anthocyanins: Acidity	2015	-0.316 (0.188)
	2016	0.044 (0.181)
Anthocyanins : pH	2015	0.209 (0.145)
	2016	0.149 (0.128)
Total phenols: ºBrix	2015	0.092 (0.134)
	2016	0.237 (0.136)
Total phenols:Acidity	2015	-0.089 (0.206)
	2016	0.184 (0.192)
Total phenols : pH	2015	0.039 (0.147)
	2016	0.290 (0.135)
Total phenols : Anthocyanins	2015	0.727 (0.102)
	2016	0.374 (0.105)
Berry weight : ºBrix	2015	-0.083 (0.141)
	2016	0.296 (0.159)
Berry weight: Acidity	2015	0.235 (0.221)
	2016	-0.148 (0.215)
Berry weight : pH	2015	0.115 (0.153)
	2016	0.277 (0.152)
Berry weight : Anthocyanins	2015	0.159 (0.163)
	2016	-0.376 (0.140)
Total phenols :Berry weight	2015	0.082 (0.163)
	2016	-0.242 (0.149)

## Sheet: S4. EBLUPS-QUALITY&BERRYWEIGHT
Table S4. Empirical Best Linear Unbiased Predictors (EBLUPS) of genotypic Effects for quality traits and berry weight in the same years of SLT evaluations and respective ranking, obtained with the fitting of the multivariate linear mixed model. Values are the average of 2014, 2015 and 2016 for soluble solids, pH and acidity, and of 2015 and 2016 for anthocyanins, total phenols and berry weight.
Clone	EBLUPS-Soluble solids(ºBrix)	Rank	EBLUPS-Acidity (tartaric acid, g /l)	Rank	EBLUPS-pH	Rank	EBLUPS-Anthocyanins (mg/l)	Rank	EBLUPS-Total phenols	Rank	EBLUPS-Berry weight (g)	Rank
RZ0103	0.447001	68	0.0679009	32	-0.0216752	100	50.2836	21	3.53702	36	-0.0821649	21
RZ0107	0.381404	81	-0.0212623	176	0.0800134	226	49.5965	24	18.4939	1	-0.010361	116
RZ0123	0.29043	92	0.0157028	96	-0.0397328	69	4.73776	107	-3.49344	217	0.00703398	153
RZ0129	2.39746	1	-0.0401844	199	0.110716	248	57.1976	18	2.7946	44	-0.0272208	83
RZ0136	-0.0754733	139	0.0873109	18	0.0324164	182	-0.528887	124	1.52251	76	0.0348326	191
RZ0149	-0.451166	183	-0.120649	250	0.0412204	189	-33.9224	209	-2.90597	205	-0.0387405	66
RZ0168	-0.657312	211	-0.0647126	224	-0.0361021	74	13.2671	89	0.0156143	125	-0.0661242	35
RZ0214	-1.4928	248	-0.0126803	156	-0.11547	4	-36.9889	216	-1.85188	174	-0.0680882	34
RZ0301	-1.84368	251	0.0723754	25	-0.026981	86	-58.3652	243	0.61286	100	0.0739889	227
RZ0314	-0.913644	231	0.0968856	13	-0.0590591	44	-26.222	189	-2.18733	183	0.051523	209
RZ0324	-2.02022	254	-0.00674769	137	-0.0364306	72	10.788	97	1.72216	72	-0.0465307	56
RZ0328	-0.644095	208	0.0291565	74	0.0433794	194	13.2705	88	2.50536	54	0.0583917	218
RZ0343	-1.35197	242	-0.0360999	193	-0.0427612	64	21.5812	72	0.502224	106	-0.0644919	37
RZ0357	-0.00903786	133	0.046472	52	-0.00677383	123	-17.4493	168	-1.49324	161	0.00717653	155
RZ0368	-0.14165	150	-0.00313404	127	0.0471494	201	48.2195	25	2.06979	63	0.0578197	217
RZ0382	-1.14036	239	0.0191129	87	0.00369986	147	-67.4468	247	-2.41817	192	0.0304635	186
RZ0386	-0.486442	189	0.0424071	58	-0.0485999	58	3.97569	108	5.39341	17	-0.0569001	45
RZ0401	-1.07153	238	0.0900862	17	-0.0472946	60	-8.75554	151	0.0640739	123	0.0179473	167
RZ0409	-1.34835	241	-0.0390812	197	0.00423499	149	-30.6834	203	-1.6153	165	-0.0367395	69
RZ0415	0.0269096	122	-0.00545643	133	-0.0631658	36	15.1717	82	-4.55598	235	0.0531929	213
RZ0418	-0.838933	225	-0.0397868	198	-0.084358	13	-25.7253	186	-3.17511	212	-0.0584338	43
RZ0446	-0.357902	172	0.025782	77	-0.0214784	101	-19.8762	175	0.375858	113	-0.03339	75
RZ0452	-0.905825	230	0.0151544	98	-0.0725206	25	-2.40791	132	-3.19654	213	0.0148901	165
RZ0501	-0.380488	173	0.037729	63	0.0825571	229	-33.4915	208	1.3724	80	0.116268	243
RZ0506	-0.505474	193	-0.0518725	210	0.0263526	179	-6.42786	145	1.20939	89	0.00794038	159
RZ0511	-1.41625	245	0.0508849	47	-0.099782	8	-26.0885	188	3.58628	35	-0.0268013	84
RZ0513	-0.102692	146	0.070283	28	-0.0618647	39	35.9495	48	0.396448	112	0.0469838	204
RZ0518	-0.0667837	138	0.0516107	45	-0.00131231	134	-11.3814	158	5.43691	16	-0.0254829	85
RZ0524	-0.946446	234	0.0960923	15	-0.154627	1	-26.3703	191	-2.56416	195	-0.019472	96
RZ0601	1.24448	12	-0.0581657	218	0.0757198	223	91.1192	3	-0.520302	141	-0.00223597	135
RZ0616	0.66168	47	0.0845453	22	0.0447504	196	37.0656	47	0.0791962	121	0.000920922	142
RZ0618	-0.00729777	131	-0.0582797	219	-0.100039	7	3.65262	110	-5.44234	244	-0.0391943	64
RZ0619	-0.39165	175	-0.0442339	202	0.00315231	144	-2.44096	133	-1.69694	168	0.00190376	144
RZ0625	0.188449	104	-0.0827684	237	0.0048826	150	25.6743	66	-0.370106	135	-0.000102246	141
RZ0633	0.115632	111	0.033846	67	-0.0255697	93	-16.7669	166	-0.712482	147	-0.0147675	107
RZ0635	-0.264282	162	-0.0149439	160	-0.0207015	102	-0.797781	125	1.19175	90	-0.0568388	46
RZ0703	0.341646	83	-0.0470524	204	-0.0684743	30	-6.49015	147	-6.06001	248	-0.122206	2
RZ0707	1.04759	21	0.0170966	93	-0.00656539	124	-11.4669	160	-0.0924327	127	0.0107771	161
RZ0714	-1.56549	250	0.166071	3	-0.0362466	73	0.731324	122	3.97985	28	0.183142	252
RZ0717	0.0499186	120	-0.00301151	126	-0.0662756	32	-29.1035	198	-3.24305	215	-0.0776012	23
RZ1103	0.4508	67	-0.0545775	216	0.116787	249	3.89524	109	-2.89216	203	0.0595191	219
RZ1110	0.195149	102	0.0850542	21	-0.0200476	104	11.247	96	0.422125	110	-0.0376762	68
RZ1117	0.391281	79	-0.00788176	141	-0.0293357	84	-46.9776	228	-4.01327	226	-0.0726003	31
RZ1124	-0.421719	179	-0.0158573	164	-0.0650671	33	-68.0247	248	-4.27539	229	-0.0930579	11
RZ1127	0.498562	63	0.0318001	69	0.0944601	237	-1.41449	127	-1.74172	169	0.104658	239
RZ1132	-0.212708	156	-0.0281163	186	0.0395846	186	-9.72899	153	-0.621562	144	-0.0335193	74
RZ1141	-0.418186	178	-0.0591767	220	0.0235148	175	-4.66712	138	1.67851	73	-0.00409966	131
RZ1146	1.01906	24	-0.00402318	130	0.0096092	156	52.7415	19	2.78809	46	-0.0760308	25
RZ1158	0.29304	91	0.0579862	39	-0.000829586	136	-49.8169	233	-4.57113	237	-0.0351461	71
RZ1178	0.668756	45	-0.266265	255	-0.0752581	22	40.1642	39	-0.535273	142	-0.121953	3
RZ1199	-0.22286	159	0.168989	2	-0.0107968	118	-51.4831	238	-4.84325	240	0.0111409	163
RZ1204	0.267926	94	-0.0749798	230	0.0653587	215	-27.1802	193	3.06669	41	0.0400042	197
RZ1212	0.328617	86	0.0153476	97	0.0814712	228	28.0584	58	2.64698	51	0.101707	238
RZ1216	2.19351	3	-0.0241538	181	0.0633512	213	46.3451	27	2.23429	61	-0.0534534	49
RZ1218	-0.665773	212	0.0422576	59	-0.0406791	67	-59.6556	244	-5.69714	246	-0.0558984	47
RZ1222	0.427776	74	0.0172441	92	0.0451972	198	7.35494	102	0.0755963	122	0.00719979	156
RZ1237	-0.809015	223	-0.0367488	194	0.00994508	158	-33.3844	207	-2.23933	185	0.0306518	187
RZ1239	0.436933	71	-0.00140433	123	-0.0532802	53	0.954079	121	-6.46001	251	-0.0158472	104
RZ1243	0.499693	62	-0.0945163	241	-0.0461706	62	44.7107	31	-2.52291	194	-0.0420915	59
RZ1244	0.507217	61	-0.107912	245	0.0565496	206	22.9274	71	-1.83609	172	0.0919433	234
RZ1248	-0.343026	168	-0.0733942	229	-0.001746	131	-9.05981	152	-3.64597	221	-0.00935075	118
RZ1250	-0.656872	210	0.0178209	89	-0.0156908	111	-22.455	181	-1.29005	158	0.050604	207
RZ1257	0.43856	69	0.0134476	101	-0.0187149	107	-32.8999	206	-2.5669	196	-0.0742623	29
RZ1259	-0.355258	171	-0.0629612	223	-0.0319102	81	-40.9821	219	-6.0202	247	-0.00568771	129
RZ1276	0.107878	112	-0.0200063	174	-0.0144576	114	-5.56982	143	-0.699909	146	-0.0091138	119
RZ1285	0.584592	54	0.068064	31	0.133082	251	3.07337	111	1.82666	71	0.082981	232
RZ1302	0.801809	37	-0.000818003	120	-0.0641257	35	28.8171	57	-1.68991	167	-0.0162845	102
RZ1303	0.759353	39	6.06047e-05	118	0.0178797	172	15.2624	81	2.24244	60	0.0281123	181
RZ1307	0.25379	96	0.000494415	116	0.0679958	217	76.9169	8	4.01652	27	0.0988867	237
RZ1309	-0.440469	181	0.0250799	78	0.0154039	167	-45.6201	226	-2.89281	204	0.127888	249
RZ1314	0.668371	46	-0.114773	249	0.0898797	234	10.1659	98	-2.07835	179	-0.0137435	110
RZ1325	0.561877	59	-0.121076	252	0.0838693	231	29.2893	56	1.21728	88	0.0247157	177
RZ1328	0.751448	40	-0.0370153	195	0.0610192	209	26.5402	60	1.64654	74	-0.00114361	136
RZ1334	-0.00355898	130	0.0443223	56	-0.0730471	24	26.5473	59	0.141503	120	-0.00855791	120
RZ1336	-0.750751	216	0.0490884	48	-0.0900821	11	-27.8674	195	-4.88832	241	0.0487726	205
RZ1338	0.860369	30	0.0662314	35	0.00938589	155	31.9996	54	1.63725	75	0.00201623	145
RZ1340	-0.762294	217	0.0191269	86	-0.0566301	47	12.2431	93	0.357444	114	-0.0317986	79
RZ1341	0.614813	51	0.179893	1	0.0162493	170	-5.51252	141	0.480531	108	0.0386425	194
RZ1501	0.565204	58	-0.0521256	212	0.0383134	185	-47.618	229	-4.7965	239	-0.0219484	92
RZ1502	0.24674	97	-0.00737486	139	0.0151866	166	-10.739	155	-0.160878	128	-0.0318832	78
RZ1503	0.80407	36	-0.00246763	124	-0.0133095	116	-31.7384	204	-6.3865	250	-0.0354178	70
RZ1505	0.334573	85	-0.00835559	143	-0.0109853	117	30.6238	55	-4.72117	238	0.0219784	171
RZ1506	0.857081	31	0.0561375	41	0.00146766	140	58.6474	16	1.84854	70	-0.0302071	81
RZ1507	0.569525	57	-0.000819717	121	-0.0343627	76	7.55303	101	0.834973	95	-0.042948	58
RZ1508	-0.433322	180	-0.0172751	169	-0.059745	42	-7.03334	148	-1.28429	157	-0.0376985	67
RZ1510	0.149528	107	-0.0126916	157	-0.00954548	119	2.96864	112	-0.421905	136	-0.04738	53
RZ1511	0.324565	89	0.134932	5	-0.0703416	28	17.0071	77	0.910262	93	-0.000426964	139
RZ1512	-0.00245581	129	0.00998449	106	-0.0560708	49	-53.8036	241	-6.24449	249	-0.0247936	86
RZ1513	1.6375	6	0.0017781	115	0.0800302	227	40.8925	37	2.69643	49	0.0110894	162
RZ1601	0.698231	44	-0.0083721	144	0.00980351	157	6.07733	105	0.856928	94	-0.0410684	61
RZ1602	0.571644	56	-0.0142955	158	-0.00392811	127	-2.08485	130	-2.87936	202	-0.0876889	16
RZ1603	0.0900257	116	0.0120345	102	-0.0296338	83	20.2889	74	-3.01331	209	-0.0121094	112
RZ1604	0.0149418	123	0.0863992	19	-0.0790158	19	-51.1994	237	-9.20715	255	0.0808826	231
RZ1605	-0.263756	161	-0.12152	253	0.00204566	141	-18.5072	171	-1.57561	163	-0.0739742	30
RZ1607	-0.522158	196	0.0666332	33	-0.00269171	130	-48.8996	231	-3.22065	214	0.0725618	226
RZ1702	0.420793	76	-0.0816854	235	-0.0161071	110	5.40133	106	-0.261294	132	-0.0466302	55
RZ1703	0.80819	35	-0.011732	152	-0.0170579	109	49.9107	23	-2.11882	180	0.0244641	176
RZ1704	-0.347741	169	0.0697448	29	0.0189097	173	-41.6543	221	-3.82537	224	0.0446613	202
RZ1705	0.717062	43	-0.0504817	209	-0.0263242	89	43.5008	34	2.40247	57	-0.011413	114
RZ1801	-0.567849	202	0.0326818	68	0.00528705	151	0.653803	123	0.524622	105	-0.0346844	72
RZ3102	0.735133	42	-0.00454211	131	0.0982322	241	2.18407	115	0.58939	103	0.13613	251
RZ3104	1.07721	18	-0.15848	254	0.0603162	208	61.7139	12	9.40557	4	-0.050986	52
RZ3106	0.495436	64	-0.0236697	180	0.00391269	148	26.2748	63	0.283215	117	0.0252218	178
RZ3107	0.116254	109	-0.0854897	240	0.00996765	159	83.5111	5	3.78654	29	-0.00705713	125
RZ3301	0.924108	28	0.00906721	107	0.0615697	210	16.7549	80	1.91707	67	-0.0611942	40
RZ3306	0.389496	80	0.0303255	73	0.0397834	187	25.6415	67	1.37196	81	0.0398573	196
RZ3309	-0.779971	220	-0.00637185	136	-0.0191668	106	-68.6671	250	-2.86255	201	-0.0744473	28
RZ3311	0.786427	38	0.00904981	108	0.0432725	193	59.6459	14	-2.41221	191	-0.00601231	128
RZ3313	-0.0817223	141	-0.0439437	201	0.17491	255	-22.4093	180	-0.468109	140	0.238701	255
RZ3405	-0.469993	185	-0.0209705	175	-0.0231521	97	-39.7661	218	-3.50929	218	-0.0141441	108
RZ3406	-1.87258	252	0.0576886	40	-0.115379	5	-68.4075	249	-2.03899	177	-0.046827	54
RZ3407	1.17142	13	-0.0155431	162	0.109676	247	32.2977	51	0.691811	99	-0.0391741	65
RZ3408	0.627839	50	0.0209397	82	0.162063	253	37.7438	44	7.67574	7	-0.017265	99
RZ3411	0.586288	53	-0.0293978	188	0.0680947	218	23.8933	70	3.45629	37	0.0327459	188
RZ3501	0.426255	75	-0.0494128	208	0.0510334	203	34.1432	50	4.2538	25	0.00372209	148
RZ3503	-0.485575	187	0.106056	10	0.000911066	139	-18.4432	170	2.54065	53	0.0797451	230
RZ3505	0.0140426	124	-0.0195913	173	-0.0494992	56	-1.77493	128	-3.31503	216	0.0777074	228
RZ3506	-0.180287	153	-0.0666391	227	-0.00388207	128	-13.0419	163	0.244661	119	-0.0239441	87
RZ3507	0.837665	33	-0.083292	238	0.064045	214	43.7283	33	0.408119	111	-0.00034869	140
RZ3601	-1.42731	247	-0.0264211	183	-0.0763205	21	-11.4395	159	-0.457202	139	-0.0464439	57
RZ3603	1.63791	5	0.0440277	57	0.0914794	235	-7.40133	149	2.02062	64	0.00210085	146
RZ3604	0.993467	25	-0.00127153	122	0.0699291	220	57.3444	17	4.50024	23	0.117807	245
RZ3605	-1.41381	244	0.0173676	91	-0.0331543	77	-74.8421	252	-5.07297	243	-0.0850249	18
RZ3701	-0.531959	198	0.045841	53	0.00915202	154	-44.3805	224	3.31779	38	-0.0310047	80
RZ3705	1.70552	4	0.0829105	23	0.131152	250	-39.3232	217	-1.13817	153	0.0845377	233
RZ3707	0.561375	60	-0.0775599	232	0.0416951	190	-5.75182	144	-3.59367	219	0.0516626	210
RZ3709	0.0925826	113	0.0107987	104	-0.00162422	132	-35.9703	214	-3.6156	220	0.125531	248
RZ3710	1.16061	14	-0.0754511	231	0.0921463	236	102.237	2	6.51295	12	-0.0909799	14
RZ3712	0.328391	87	0.0168543	94	-0.0393603	70	17.8289	76	0.742482	97	-0.0106622	115
RZ3801	0.978526	26	-0.102294	243	0.106752	246	-17.1248	167	-2.63844	199	-0.0321724	77
RZ3803	0.941861	27	-0.0115372	151	0.0149781	165	-52.1842	239	-4.96694	242	-0.0881106	15
RZ3805	0.629574	49	0.029055	75	0.100453	243	-6.42841	146	-1.91013	175	0.0679576	223
RZ3807	-0.0525678	136	0.0182129	88	0.015936	169	-49.951	234	-2.6546	200	-0.0165647	101
RZ3901	0.036133	121	0.0703871	27	0.056363	205	12.31	92	2.01924	65	0.0712266	225
RZ3902	0.599934	52	-0.018814	172	0.0760111	224	63.1874	11	2.78936	45	0.0522854	212
RZ3903	0.245438	99	-0.0072343	138	0.0463696	199	1.77412	119	-6.67188	252	0.0973584	236
RZ3906	0.923656	29	0.02855	76	0.0990732	242	45.582	29	3.0776	40	0.0788264	229
RZ3911	-0.0927692	143	-0.062711	222	0.0616921	211	16.8664	78	-0.810411	150	-0.0403254	62
RZ3913	1.03016	23	-0.0157192	163	0.103591	245	6.38419	104	3.11111	39	0.122583	247
RZ3915	0.659703	48	0.1006	11	0.0115859	161	-10.8723	156	2.77004	47	0.00121799	143
RZ4001	-0.786503	221	0.036107	64	0.00283908	143	-34.7764	211	3.72704	30	-0.0157908	105
RZ4004	0.327188	88	0.0526857	43	0.0546436	204	-21.755	177	-1.65	166	0.203215	254
RZ4005	-0.170077	152	0.0411274	61	-0.0695426	29	-26.6386	192	-0.727981	148	-0.0698404	33
RZ4007	-0.315575	166	-0.0529451	213	0.00634463	152	82.7451	6	2.95311	42	0.0261543	179
RZ4009	-0.0142848	135	-0.0216939	177	0.136294	252	37.0768	46	11.9515	2	-0.00822931	121
RZ4010	0.844783	32	-0.0652867	226	0.0951744	239	41.897	36	6.78429	11	0.0226475	172
RZ4101	0.058331	119	-0.0101054	146	0.101006	244	-16.4866	165	0.937041	92	0.041192	199
RZ4103	-0.39507	176	-0.00493636	132	-0.000530421	137	-21.2944	176	-2.47212	193	0.0448433	203
RZ4105	1.09005	16	-0.0359028	192	0.0980706	240	35.0628	49	-0.657041	145	0.119419	246
RZ4107	0.187594	105	-0.011331	150	0.0486858	202	-21.8505	178	-1.01083	151	0.0203081	170
RZ4110	-2.59762	255	-0.00628989	135	-0.0397338	68	-88.5119	254	-4.46743	231	-0.0419605	60
RZ4201	0.0909128	115	-0.0155214	161	-0.0562587	48	159.116	1	-1.5794	164	0.0267978	180
RZ4205	0.437234	70	0.00689158	110	0.0122896	163	-48.3183	230	-1.74989	170	0.0300548	185
RZ4207	-0.0862766	142	-0.0218438	178	0.00680611	153	13.8866	86	3.62774	33	0.00606641	152
RZ4208	-0.121528	148	0.0709749	26	-0.0325302	78	-23.3952	183	0.495388	107	0.111746	242
RZ4301	2.39519	2	-0.101067	242	0.172483	254	25.5402	68	3.72192	31	-0.212726	1
RZ4303	-0.203609	154	-0.00749418	140	0.0464713	200	-30.1117	202	1.85294	69	0.0186076	168
RZ4305	-0.219193	157	-0.00383921	128	0.0627837	212	1.99507	118	8.23166	5	-0.0190309	97
RZ4307	1.06071	19	-0.0103711	147	0.0854372	233	25.7978	65	2.38995	58	-0.00663016	126
RZ4503	1.03481	22	-0.0531005	214	0.0781937	225	-3.04125	135	-1.92999	176	0.0414267	200
RZ4504	-0.320514	167	-0.0221743	179	0.041123	188	-23.4297	184	-0.231161	131	-0.0227617	90
RZ4505	0.749867	41	-0.0479716	206	0.0255626	178	46.4207	26	1.31484	85	-0.0614181	39
RZ6102	-0.478199	186	0.114104	6	0.0167303	171	-32.4565	205	1.06005	91	0.0521254	211
RZ6112	0.115862	110	-0.0650337	225	-0.00292068	129	2.14076	116	-2.04936	178	0.029294	183
RZ6201	-0.208882	155	0.0176332	90	-0.0559156	50	24.7147	69	7.82013	6	-0.00238065	134
RZ6203	-0.767138	218	-0.059258	221	-0.0204592	103	-22.9458	182	2.4277	56	-0.0843279	19
RZ6204	0.376789	82	0.0241057	79	0.0210494	174	15.1393	84	2.69284	50	-0.00337409	133
RZ6207	-0.926806	232	0.0108183	103	-0.0288281	85	-28.8829	197	-2.30554	187	-0.0595257	41
RZ6210	-0.601173	206	-0.0109469	149	-0.055568	51	25.8203	64	-2.18489	182	0.00747287	158
RZ6301	0.191252	103	0.0191591	85	-0.00637835	125	1.55168	120	0.059767	124	0.0187773	169
RZ6303	1.45938	8	-0.111601	246	0.0451961	197	37.6207	45	2.56352	52	-0.0400102	63
RZ6305	-0.707099	214	0.0225541	80	-0.0265325	87	-29.3134	199	-0.555037	143	-0.0181021	98
RZ6309	-0.792353	222	0.0490467	49	-0.0926329	10	-19.2372	173	-1.85115	173	-0.00792477	123
RZ6402	-1.41993	246	0.0665838	34	-0.0879238	12	8.20794	100	1.41209	79	-0.0228692	88
RZ6405	-0.577207	203	-0.0377577	196	-0.0473419	59	32.1719	53	1.43844	78	-0.104095	8
RZ6407	0.810977	34	-0.0789052	233	0.035899	184	71.558	9	1.35576	83	-0.0212285	94
RZ6501	-0.508782	194	-0.0251149	182	-0.0723634	26	-11.9114	161	-3.6549	222	-0.0097452	117
RZ6505	0.091391	114	0.073998	24	-0.0246676	94	-42.3853	222	-2.21694	184	0.0542875	215
RZ6507	0.405324	77	-0.114162	248	0.0696176	219	81.6974	7	4.6373	20	-0.0228383	89
RZ6510	-0.450756	182	-0.0334715	190	-0.0496708	55	-15.5963	164	0.447991	109	-0.0514895	51
RZ6601	-0.388264	174	-0.000631656	119	-0.0703564	27	-36.7618	215	-3.94932	225	-0.0200954	95
RZ6609	-0.58882	204	-0.0182518	171	-0.0246218	95	44.8841	30	2.74958	48	-0.065967	36
RZ6612	-0.486357	188	-0.00615268	134	0.0357514	183	-45.5452	225	-2.92709	208	-0.00473187	130
RZ6709	-0.652846	209	-0.0519915	211	-0.0324419	79	-41.5761	220	-4.48505	233	0.0574801	216
RZ6801	0.231148	100	-0.0120879	153	0.0249697	177	37.8096	43	3.63105	32	0.0349239	192
RZ6802	-0.942039	233	0.0855766	20	-0.0264178	88	-66.5185	246	-6.68573	253	0.0647622	221
RZ6804	-0.459238	184	-0.0167722	165	-0.0784557	20	26.4115	61	5.33352	18	-0.0721204	32
RZ6809	-0.860924	227	0.0142172	100	-0.0579499	46	-111.534	255	-0.177926	129	-0.0867635	17
RZ7028	-0.267619	163	-0.00294551	125	-0.0255899	92	-26.2717	190	-2.36286	189	0.0288418	182
RZ7051	0.0113884	126	0.00866083	109	-0.0462104	61	15.1644	83	-1.23765	156	-0.0962778	9
RZ7079	0.427978	73	-0.0285426	187	-0.0230499	98	-22.0518	179	6.29608	13	-0.0639287	38
RZ7103	-0.499064	192	0.0526324	44	0.030215	181	-50.8738	235	2.31155	59	-0.0135774	111
RZ7108	0.080798	118	0.0696069	30	-0.0829065	14	-45.7358	227	11.6231	3	-0.10927	6
RZ7207	-0.489075	190	-0.106654	244	-0.0735318	23	10.1076	99	2.22101	62	-0.108416	7
RZ7208	0.180749	106	0.00629178	112	-0.00402271	126	-1.96739	129	0.29521	116	0.135945	250
RZ7209	-0.140465	149	0.0304336	72	0.0023209	142	14.3195	85	6.87027	9	-0.0168444	100
RZ7210	-0.0539423	137	0.00661023	111	-0.062897	37	13.6889	87	-0.455633	138	0.00706843	154
RZ7301	-0.355129	170	0.03417	66	-0.0649903	34	-53.436	240	-4.51463	234	0.00374431	149
RZ7303	-0.00840522	132	0.0446067	55	-0.0134216	115	-49.5549	232	-3.80579	223	0.0156891	166
RZ7311	-0.141843	151	-0.0267362	184	-0.0584849	45	-35.0032	213	-7.06185	254	-0.000474222	138
RZ7402	-1.02665	236	0.0456562	54	-0.0820584	16	-25.0981	185	-0.803483	149	-0.0914675	12
RZ7404	-0.599955	205	-0.00392356	129	-0.0617837	40	-34.968	212	-5.5145	245	-0.0955646	10
RZ7407	-0.516168	195	-0.0346177	191	-0.00146484	133	-44.2143	223	-0.275249	133	-0.00807003	122
RZ7408	1.28639	11	-0.0835872	239	0.0728701	222	-3.14824	136	1.45147	77	0.0336874	189
RZ7502	-0.538406	199	-0.0573429	217	-0.0804183	17	-5.55526	142	-3.03909	210	-0.0338986	73
RZ7509	0.581224	55	0.0486954	51	-0.00889699	120	-2.24292	131	-2.14563	181	0.201967	253
RZ7601	0.0138867	125	0.0212985	81	0.0155904	168	-3.57326	137	1.36477	82	0.108846	241
RZ7603	0.340041	84	0.110253	9	-0.0153876	113	-71.3459	251	-4.01338	227	0.0660698	222
RZ7605	0.472323	66	-0.0279797	185	-0.0321308	80	21.5228	73	1.22173	87	-0.0528747	50
RZ7801	-1.54528	249	0.00605237	114	-0.0823186	15	-55.4166	242	-4.48438	232	-0.0272832	82
RZ7803	1.10449	15	-0.0123201	154	0.0282015	180	32.2921	52	-2.58223	197	0.0532556	214
RZ7807	-0.877919	228	0.0352975	65	-0.0965227	9	-61.3005	245	-2.91451	206	-0.11218	5
RZ7810	-0.0136227	134	-0.0168205	167	-0.0356129	75	-28.622	196	-1.08861	152	-0.0036437	132
RZ7905	-0.696488	213	-0.01041	148	-0.0435464	63	50.4568	20	1.99743	66	-0.0323878	76
RZ7907	-0.230874	160	0.0488915	50	0.043921	195	11.8956	94	6.06662	14	0.0128989	164
RZ7910	-0.497438	191	-0.112479	247	0.0244518	176	-19.2669	174	-4.34642	230	-0.00660193	127
RZ8020	1.30552	10	0.0199721	83	0.0678889	216	-51.1263	236	-1.42546	160	-0.0803583	22
RZ8026	-0.643453	207	0.0102152	105	-0.0314705	82	-34.1307	210	-1.16201	155	-0.0117795	113
RZ8072	0.204276	101	0.0308204	71	0.000585192	138	65.0192	10	4.57881	21	-0.0758638	26
RZ8101	-0.0796921	140	0.0146309	99	-0.00701327	122	50.2701	22	3.62258	34	0.00437474	151
RZ8108	0.131204	108	0.00618153	113	-0.0154924	112	11.439	95	-2.37041	190	0.0400674	198
RZ8110	-1.06673	237	0.0962827	14	-0.0540091	52	-2.78747	134	-0.21648	130	0.106307	240
RZ8201	-0.101948	145	-0.0486407	207	-0.00769322	121	-87.5083	253	0.776094	96	-0.055523	48
RZ8203	-0.285019	165	0.00039048	117	0.00339888	146	40.2111	38	2.47782	55	0.0339642	190
RZ8207	1.5948	7	0.0197698	84	0.095133	238	19.8444	75	4.50291	22	0.0692985	224
RZ8302	-0.283395	164	0.100316	12	-0.0260999	90	-7.82736	150	0.596162	102	0.0363537	193
RZ8303	1.05025	20	-0.00945016	145	0.0601017	207	26.3901	62	1.35304	84	0.0436248	201
RZ8306	0.403159	78	-0.0146108	159	-0.0257906	91	2.84375	113	1.87421	68	-0.0150427	106
RZ8310	-1.18112	240	0.0594467	38	-0.131735	2	-25.8752	187	-4.05262	228	-0.00106805	137
RZ8401	0.436803	72	0.136164	4	0.0425307	192	-5.18384	139	0.545756	104	0.0646357	220
RZ8404	-0.809041	224	-0.120896	251	-0.0493485	57	-11.2944	157	-0.0845769	126	-0.077584	24
RZ8406	0.274847	93	-0.0540925	215	-0.037279	71	-1.02895	126	-2.24186	186	-0.0570811	44
RZ8501	-1.01806	235	0.0402642	62	-0.041458	66	-27.6668	194	-1.15095	154	0.00224706	147
RZ8502	0.265647	95	-0.0477578	205	-0.0171784	108	37.8579	42	6.78478	10	-0.00757177	124
RZ8504	0.477565	65	0.0515944	46	-0.019204	105	83.5192	4	2.81843	43	0.0039918	150
RZ8601	1.08752	17	-0.0125821	155	0.0419924	191	2.66088	114	-3.06724	211	0.024126	174
RZ8603	0.24651	98	-0.0456773	203	0.0706051	221	45.8602	28	4.78019	19	0.0243446	175
RZ8609	-1.37036	243	0.112882	7	-0.101927	6	39.9095	40	4.02062	26	-0.0219341	93
RZ8703	0.32419	90	-0.081345	234	-0.0790641	18	59.5042	15	7.5723	8	-0.120332	4
RZ8707	0.00165944	128	-0.0168647	168	-0.0596542	43	60.3634	13	5.50573	15	-0.0912538	13
RZ8709	0.0816324	117	0.0413724	60	-0.0608659	41	13.1379	90	0.350762	115	0.0293213	184
RZ8801	-0.398515	177	0.0528947	42	-0.0228275	99	-18.6594	172	-2.91476	207	0.116476	244
RZ8805	-0.733288	215	-0.0409371	200	-0.127987	3	38.8314	41	0.611969	101	-0.0752853	27
RZ8809	-1.91016	253	0.111899	8	-0.0500872	54	-12.5704	162	4.3761	24	-0.0221291	91
RZ8901	-0.860721	226	0.064228	36	-0.0240954	96	-29.8193	200	-0.296355	134	-0.0159099	103
RZ8904	-0.100484	144	0.0597212	37	0.0145353	164	2.1228	117	-1.51551	162	0.0233494	173
RZ8909	-0.551539	200	-0.0175603	170	0.0836893	230	6.50681	103	-1.34219	159	0.0956489	235
RZ9001	-0.220187	158	-0.00805505	142	-0.0664141	31	-5.44128	140	-0.454489	137	-0.0592971	42
RZ9007	-0.901613	229	0.0163711	95	-0.0425299	65	-30.0281	201	-2.63109	198	-0.013948	109
RZ9010	0.00172	127	-0.0168152	166	0.0107452	160	44.193	32	1.28441	86	0.0513284	208
RZ9101	-0.774509	219	-0.0821645	236	0.00321161	145	16.7886	79	0.719713	98	-0.0836426	20
RZ9105	-0.106628	147	0.0309153	70	0.012139	162	12.4266	91	0.258697	118	0.0392698	195
RZ9201	-0.524321	197	-0.0304512	189	-0.00119555	135	-10.7388	154	-4.5625	236	0.00901104	160
RZ9203	1.37302	9	-0.0714899	228	0.0851956	232	42.2745	35	-1.8176	171	0.0505692	206
RZ9208	-0.5625	201	0.0911521	16	-0.0626778	38	-18.233	169	-2.30718	188	0.00738261	157

## Sheet: S5. PGV-QUALITY&BERRYWEIGHT
Table S5. Predicted Genotypic Values (PGV) for quality traits and berry weight in the same years of SLT evaluations, and respective ranking, obtained with the fitting of the multivariate linear mixed model. Values are the average of 2014, 2015 and 2016 for soluble solids, pH and acidity, and of 2015 and 2016 for anthocyanins, total phenols and berry weight.
Clone	PGV-Soluble solids(ºBrix)	PSE	Rank	PGV-Acidity (tartaric acid, g /l)	PSE	Rank	PGV-pH	PSE	Rank	PGV-Anthocyanins (mg/l)	PSE	Rank	PGV-Total phenols	PSE	Rank	PGV-Berry weight (g)	PSE	Rank
RZ0103	23.9211	0.47893	68	2.67504	0.0721643	32	4.30072	0.041678	100	484.553	35.7872	21	42.8223	3.48938	36	1.23062	0.0687469	21
RZ0107	23.8555	0.47893	81	2.5859	0.0721643	176	4.40241	0.041678	226	483.857	35.7872	24	57.7786	3.48938	1	1.30242	0.0687469	116
RZ0123	23.7645	0.47893	92	2.62284	0.0721643	96	4.28266	0.041678	69	439.005	35.7872	107	35.7916	3.48938	217	1.31982	0.0687469	153
RZ0129	25.8715	0.47893	1	2.56695	0.0721643	199	4.43311	0.041678	248	491.468	35.7872	18	42.08	3.48938	44	1.28556	0.0687469	83
RZ0136	23.3986	0.47893	139	2.69445	0.0721643	18	4.35481	0.041678	182	433.737	35.7872	124	40.8077	3.48938	76	1.34762	0.0687469	191
RZ0149	23.0229	0.47893	183	2.48649	0.0721643	250	4.36361	0.041678	189	400.343	35.7872	209	36.3789	3.48938	205	1.27405	0.0687469	66
RZ0168	22.8167	0.47893	211	2.54242	0.0721643	224	4.28629	0.041678	74	447.534	35.7872	89	39.3005	3.48938	125	1.24666	0.0687469	35
RZ0214	21.9812	0.47893	248	2.59446	0.0721643	156	4.20692	0.041678	4	397.274	35.7872	216	37.4329	3.48938	174	1.2447	0.0687469	34
RZ0301	21.6304	0.47893	251	2.67952	0.0721643	25	4.29541	0.041678	86	375.895	35.7872	243	39.8977	3.48938	100	1.38677	0.0687469	227
RZ0314	22.5604	0.47893	231	2.70402	0.0721643	13	4.26333	0.041678	44	408.042	35.7872	189	37.0977	3.48938	183	1.36431	0.0687469	209
RZ0324	21.4538	0.48106	254	2.60039	0.0724063	137	4.28596	0.0418357	72	445.054	35.7914	97	41.0068	4.66776	72	1.26625	0.068884	56
RZ0328	22.83	0.47893	208	2.6363	0.0721643	74	4.36577	0.041678	194	447.536	35.7872	88	41.7904	3.48938	54	1.37117	0.0687469	218
RZ0343	22.1221	0.47893	242	2.57104	0.0721643	193	4.27963	0.041678	64	455.849	35.7872	72	39.7871	3.48938	106	1.24829	0.0687469	37
RZ0357	23.465	0.47893	133	2.65361	0.0721643	52	4.31562	0.041678	123	416.816	35.7872	168	37.7919	3.48938	161	1.31996	0.0687469	155
RZ0368	23.3324	0.47893	150	2.604	0.0721643	127	4.36954	0.041678	201	482.488	35.7872	25	41.3548	3.48938	63	1.3706	0.0687469	217
RZ0382	22.3337	0.47893	239	2.62625	0.0721643	87	4.32609	0.041678	147	366.815	35.7872	247	36.8668	3.48938	192	1.34325	0.0687469	186
RZ0386	22.9876	0.47893	189	2.64955	0.0721643	58	4.27379	0.041678	58	438.239	35.7872	108	44.6783	3.48938	17	1.25588	0.0687469	45
RZ0401	22.4025	0.47893	238	2.69722	0.0721643	17	4.2751	0.041678	60	425.509	35.7872	151	39.3491	3.48938	123	1.33073	0.0687469	167
RZ0409	22.1257	0.47893	241	2.56805	0.0721643	197	4.32663	0.041678	149	403.581	35.7872	203	37.6696	3.48938	165	1.27605	0.0687469	69
RZ0415	23.501	0.47893	122	2.60168	0.0721643	133	4.25923	0.041678	36	449.439	35.7872	82	34.7289	3.48938	235	1.36598	0.0687469	213
RZ0418	22.6351	0.47893	225	2.56735	0.0721643	198	4.23803	0.041678	13	408.539	35.7872	186	36.1097	3.48938	212	1.25435	0.0687469	43
RZ0446	23.1161	0.47893	172	2.63292	0.0721643	77	4.30091	0.041678	101	414.388	35.7872	175	39.6609	3.48938	113	1.27939	0.0687469	75
RZ0452	22.5682	0.47893	230	2.62229	0.0721643	98	4.24987	0.041678	25	431.858	35.7872	132	36.0884	3.48938	213	1.32767	0.0687469	165
RZ0501	23.0936	0.47893	173	2.64487	0.0721643	63	4.40495	0.041678	229	400.771	35.7872	208	40.6574	3.48938	80	1.42905	0.0687469	243
RZ0506	22.9686	0.47893	193	2.55527	0.0721643	210	4.34875	0.041678	179	427.837	35.7872	146	40.4942	3.48938	89	1.32072	0.0687469	159
RZ0511	22.0578	0.47893	245	2.65803	0.0721643	47	4.22261	0.041678	8	408.172	35.7872	188	42.871	3.48938	35	1.28598	0.0687469	84
RZ0513	23.3714	0.47893	146	2.67742	0.0721643	28	4.26053	0.041678	39	470.216	35.7872	48	39.6815	3.48938	112	1.35977	0.0687469	204
RZ0518	23.4073	0.47893	138	2.65876	0.0721643	45	4.32108	0.041678	134	422.881	35.7872	158	44.7219	3.48938	16	1.2873	0.0687469	85
RZ0524	22.5276	0.481234	234	2.70323	0.0724476	15	4.16777	0.0418367	1	407.89	49.6923	191	36.7207	4.96819	195	1.29331	0.0689228	96
RZ0601	24.7185	0.47893	12	2.54896	0.0721643	218	4.39811	0.041678	223	525.394	35.7872	3	38.765	3.48938	141	1.31055	0.0687469	135
RZ0616	24.1357	0.47893	47	2.69168	0.0721643	22	4.36714	0.041678	196	471.336	35.7872	47	39.3647	3.48938	121	1.3137	0.0687469	142
RZ0618	23.4667	0.47893	131	2.54885	0.0721643	219	4.22235	0.041678	7	437.92	35.7872	110	33.8425	3.48938	244	1.27359	0.0687469	64
RZ0619	23.0824	0.47893	175	2.5629	0.0721643	202	4.32554	0.041678	144	431.825	35.7872	133	37.588	3.48938	168	1.31469	0.0687469	144
RZ0625	23.6625	0.47893	104	2.52437	0.0721643	237	4.32728	0.041678	150	459.942	35.7872	66	38.9148	3.48938	135	1.31268	0.0687469	141
RZ0633	23.5897	0.47893	111	2.64098	0.0721643	67	4.29682	0.041678	93	417.498	35.7872	166	38.5726	3.48938	147	1.29802	0.0687469	107
RZ0635	23.2098	0.47893	162	2.59219	0.0721643	160	4.30169	0.041678	102	433.468	35.7872	125	40.4767	3.48938	90	1.25595	0.0687469	46
RZ0703	23.8157	0.47893	83	2.56008	0.0721643	204	4.25392	0.041678	30	427.778	35.7872	147	33.2251	3.48938	248	1.19058	0.0687469	2
RZ0707	24.5216	0.47893	21	2.62424	0.0721643	93	4.31583	0.041678	124	422.797	35.7872	160	39.1927	3.48938	127	1.32356	0.0687469	161
RZ0714	21.9086	0.47893	250	2.77321	0.0721643	3	4.28615	0.041678	73	434.993	35.7872	122	43.2647	3.48938	28	1.49592	0.0687469	252
RZ0717	23.524	0.47893	120	2.60412	0.0721643	126	4.25612	0.041678	32	405.161	35.7872	198	36.042	3.48938	215	1.23518	0.0687469	23
RZ1103	23.9248	0.47893	67	2.55255	0.0721643	216	4.43918	0.041678	249	438.164	35.7872	109	36.393	3.48938	203	1.3723	0.0687469	219
RZ1110	23.6692	0.47893	102	2.69219	0.0721643	21	4.30234	0.041678	104	445.514	35.7872	96	39.7074	3.48938	110	1.27511	0.0687469	68
RZ1117	23.8653	0.47893	79	2.59925	0.0721643	141	4.29305	0.041678	84	387.287	35.7872	228	35.2719	3.48938	226	1.24019	0.0687469	31
RZ1124	23.0523	0.47893	179	2.59128	0.0721643	164	4.25732	0.041678	33	366.238	35.7872	248	35.0096	3.48938	229	1.21973	0.0687469	11
RZ1127	23.9726	0.47893	63	2.63893	0.0721643	69	4.41685	0.041678	237	432.852	35.7872	127	37.5435	3.48938	169	1.41744	0.0687469	239
RZ1132	23.2613	0.480059	156	2.57902	0.0723348	186	4.36198	0.041704	186	424.538	47.0753	153	38.6635	3.48945	144	1.27927	0.0688691	74
RZ1141	23.0559	0.47893	178	2.54796	0.0721643	220	4.34591	0.041678	175	429.597	35.7872	138	40.9634	3.48938	73	1.30868	0.0687469	131
RZ1146	24.4931	0.48106	24	2.60311	0.0724063	130	4.332	0.0418357	156	487.011	35.7914	19	42.0733	4.66776	46	1.23675	0.068884	25
RZ1158	23.7671	0.47893	91	2.66512	0.0721643	39	4.32156	0.041678	136	384.448	35.7872	233	34.7142	3.48938	237	1.27764	0.0687469	71
RZ1178	24.1428	0.48106	45	2.34087	0.0724063	255	4.24713	0.0418357	22	474.432	35.7914	39	38.7484	4.66776	142	1.19083	0.068884	3
RZ1199	23.2512	0.47893	159	2.77612	0.0721643	2	4.31159	0.041678	118	382.782	35.7872	238	34.4423	3.48938	240	1.32393	0.0687469	163
RZ1204	23.742	0.47893	94	2.53216	0.0721643	230	4.38775	0.041678	215	407.081	35.7872	193	42.3515	3.48938	41	1.35279	0.0687469	197
RZ1212	23.8027	0.47893	86	2.62249	0.0721643	97	4.40386	0.041678	228	462.325	35.7872	58	41.9321	3.48938	51	1.41449	0.0687469	238
RZ1216	25.6676	0.481234	3	2.58298	0.0724476	181	4.38574	0.0418367	213	480.619	49.6923	27	41.5199	4.96819	61	1.25933	0.0689228	49
RZ1218	22.8083	0.47893	212	2.64939	0.0721643	59	4.28171	0.041678	67	374.609	35.7872	244	33.5881	3.48938	246	1.25689	0.0687469	47
RZ1222	23.9018	0.47893	74	2.62438	0.0721643	92	4.36759	0.041678	198	441.622	35.7872	102	39.3608	3.48938	122	1.31998	0.0687469	156
RZ1237	22.665	0.47893	223	2.57039	0.0721643	194	4.33234	0.041678	158	400.879	35.7872	207	37.0455	3.48938	185	1.34344	0.0687469	187
RZ1239	23.911	0.47893	71	2.60573	0.0721643	123	4.26911	0.041678	53	435.222	35.7872	121	32.8251	3.48938	251	1.29694	0.0687469	104
RZ1243	23.9737	0.47893	62	2.51262	0.0721643	241	4.27622	0.041678	62	478.98	35.7872	31	36.762	3.48938	194	1.27069	0.0687469	59
RZ1244	23.9813	0.47893	61	2.49922	0.0721643	245	4.37894	0.041678	206	457.195	35.7872	71	37.4487	3.48938	172	1.40473	0.0687469	234
RZ1248	23.131	0.47893	168	2.53374	0.0721643	229	4.32065	0.041678	131	425.207	35.7872	152	35.639	3.48938	221	1.30343	0.0687469	118
RZ1250	22.8172	0.48106	210	2.62496	0.0724063	89	4.3067	0.0418357	111	411.809	35.7914	181	37.9949	4.66776	158	1.36339	0.068884	207
RZ1257	23.9126	0.47893	69	2.62058	0.0721643	101	4.30368	0.041678	107	401.365	35.7872	206	36.7183	3.48938	196	1.23852	0.0687469	29
RZ1259	23.1188	0.47893	171	2.54417	0.0721643	223	4.29048	0.041678	81	393.282	35.7872	219	33.2647	3.48938	247	1.3071	0.0687469	129
RZ1276	23.5819	0.47893	112	2.58713	0.0721643	174	4.30793	0.041678	114	428.695	35.7872	143	38.5851	3.48938	146	1.30367	0.0687469	119
RZ1285	24.0586	0.481234	54	2.6752	0.0724476	31	4.45547	0.0418367	251	437.341	49.6923	111	41.1124	4.96819	71	1.39577	0.0689228	232
RZ1302	24.2759	0.47893	37	2.60632	0.0721643	121	4.25827	0.041678	35	463.085	35.7872	57	37.5951	3.48938	167	1.2965	0.0687469	102
RZ1303	24.2334	0.47893	39	2.6072	0.0721643	118	4.34027	0.041678	172	449.528	35.7872	81	41.5275	3.48938	60	1.3409	0.0687469	181
RZ1307	23.7279	0.48106	96	2.60763	0.0724063	116	4.39039	0.0418357	217	511.187	35.7914	8	43.3013	4.66776	27	1.41167	0.068884	237
RZ1309	23.0336	0.47893	181	2.63222	0.0721643	78	4.3378	0.041678	167	388.642	35.7872	226	36.3921	3.48938	204	1.44067	0.0687469	249
RZ1314	24.1424	0.47893	46	2.49236	0.0721643	249	4.41227	0.041678	234	444.435	35.7872	98	37.2067	3.48938	179	1.29904	0.0687469	110
RZ1325	24.0359	0.47893	59	2.48606	0.0721643	252	4.40626	0.041678	231	463.557	35.7872	56	40.5022	3.48938	88	1.3375	0.0687469	177
RZ1328	24.2255	0.48106	40	2.57012	0.0724063	195	4.38341	0.0418357	209	460.808	35.7914	60	40.9316	4.66776	74	1.31164	0.068884	136
RZ1334	23.4705	0.47893	130	2.65146	0.0721643	56	4.24935	0.041678	24	460.814	35.7872	59	39.4265	3.48938	120	1.30423	0.0687469	120
RZ1336	22.7233	0.47893	216	2.65622	0.0721643	48	4.23231	0.041678	11	406.397	35.7872	195	34.3966	3.48938	241	1.36156	0.0687469	205
RZ1338	24.3344	0.47893	30	2.67337	0.0721643	35	4.33178	0.041678	155	466.267	35.7872	54	40.9225	3.48938	75	1.3148	0.0687469	145
RZ1340	22.7118	0.47893	217	2.62626	0.0721643	86	4.26576	0.041678	47	446.509	35.7872	93	39.6424	3.48938	114	1.28098	0.0687469	79
RZ1341	24.0889	0.481234	51	2.78703	0.0724476	1	4.33864	0.0418367	170	428.754	49.6923	141	39.7666	4.96819	108	1.35143	0.0689228	194
RZ1501	24.0392	0.47893	58	2.55501	0.0721643	212	4.3607	0.041678	185	386.647	35.7872	229	34.4887	3.48938	239	1.29084	0.0687469	92
RZ1502	23.7208	0.47893	97	2.59976	0.0721643	139	4.33758	0.041678	166	423.526	35.7872	155	39.1242	3.48938	128	1.2809	0.0687469	78
RZ1503	24.2781	0.47893	36	2.60466	0.0721643	124	4.30908	0.041678	116	402.528	35.7872	204	32.8988	3.48938	250	1.27737	0.0687469	70
RZ1505	23.8086	0.47893	85	2.59877	0.0721643	143	4.31141	0.041678	117	464.894	35.7872	55	34.564	3.48938	238	1.33476	0.0687469	171
RZ1506	24.3311	0.47893	31	2.66327	0.0721643	41	4.32386	0.041678	140	492.918	35.7872	16	41.1338	3.48938	70	1.28258	0.0687469	81
RZ1507	24.0436	0.47893	57	2.60632	0.0721643	120	4.28803	0.041678	76	441.819	35.7872	101	40.12	3.48938	95	1.26984	0.0687469	58
RZ1508	23.0407	0.47893	180	2.58986	0.0721643	169	4.26265	0.041678	42	427.232	35.7872	148	38.0006	3.48938	157	1.27509	0.0687469	67
RZ1510	23.6236	0.47893	107	2.59444	0.0721643	157	4.31285	0.041678	119	437.235	35.7872	112	38.8632	3.48938	136	1.2654	0.0687469	53
RZ1511	23.7986	0.47893	89	2.74207	0.0721643	5	4.25205	0.041678	28	451.273	35.7872	77	40.1955	3.48938	93	1.31236	0.0687469	139
RZ1512	23.4716	0.47893	129	2.61712	0.0721643	106	4.26632	0.041678	49	380.46	35.7872	241	33.0406	3.48938	249	1.28799	0.0687469	86
RZ1513	25.1116	0.47893	6	2.60892	0.0721643	115	4.40242	0.041678	227	475.161	35.7872	37	41.9817	3.48938	49	1.32387	0.0687469	162
RZ1601	24.1723	0.47893	44	2.59877	0.0721643	144	4.3322	0.041678	157	440.344	35.7872	105	40.1421	3.48938	94	1.27172	0.0687469	61
RZ1602	24.0457	0.47893	56	2.59284	0.0721643	158	4.31846	0.041678	127	432.183	35.7872	130	36.4059	3.48938	202	1.2251	0.0687469	16
RZ1603	23.5641	0.47893	116	2.61917	0.0721643	102	4.29276	0.041678	83	454.558	35.7872	74	36.2718	3.48938	209	1.30067	0.0687469	112
RZ1604	23.489	0.47893	123	2.69353	0.0721643	19	4.24337	0.041678	19	383.065	35.7872	237	30.078	3.48938	255	1.39367	0.0687469	231
RZ1605	23.2103	0.47893	161	2.48562	0.0721643	253	4.32444	0.041678	141	415.758	35.7872	171	37.7092	3.48938	163	1.23881	0.0687469	30
RZ1607	22.9519	0.47893	196	2.67377	0.0721643	33	4.3197	0.041678	130	385.363	35.7872	231	36.0644	3.48938	214	1.38535	0.0687469	226
RZ1702	23.8948	0.47893	76	2.52545	0.0721643	235	4.30629	0.041678	110	439.667	35.7872	106	39.0236	3.48938	132	1.26615	0.0687469	55
RZ1703	24.2822	0.47893	35	2.5954	0.0721643	152	4.30533	0.041678	109	484.181	35.7872	23	37.1663	3.48938	180	1.33725	0.0687469	176
RZ1704	23.1263	0.47893	169	2.67688	0.0721643	29	4.3413	0.041678	173	392.61	35.7872	221	35.4599	3.48938	224	1.35745	0.0687469	202
RZ1705	24.1911	0.47893	43	2.55666	0.0721643	209	4.29607	0.041678	89	477.768	35.7872	34	41.6873	3.48938	57	1.30137	0.0687469	114
RZ1801	22.9062	0.47893	202	2.63982	0.0721643	68	4.32768	0.041678	151	434.92	35.7872	123	39.8098	3.48938	105	1.2781	0.0687469	72
RZ3102	24.2092	0.47893	42	2.6026	0.0721643	131	4.42062	0.041678	241	436.449	35.7872	115	39.8744	3.48938	103	1.44891	0.0687469	251
RZ3104	24.5513	0.47893	18	2.44867	0.0721643	254	4.38271	0.041678	208	495.98	35.7872	12	48.6903	3.48938	4	1.26179	0.0687469	52
RZ3106	23.9695	0.47893	64	2.58347	0.0721643	180	4.32631	0.041678	148	460.542	35.7872	63	39.5682	3.48938	117	1.33801	0.0687469	178
RZ3107	23.5903	0.48106	109	2.52165	0.0724063	240	4.33236	0.0418357	159	517.781	35.7914	5	43.0709	4.66776	29	1.30572	0.068884	125
RZ3301	24.3982	0.481234	28	2.6162	0.0724476	107	4.38396	0.0418367	210	451.025	49.6923	80	41.2027	4.96819	67	1.25159	0.0689228	40
RZ3306	23.8636	0.47893	80	2.63746	0.0721643	73	4.36218	0.041678	187	459.909	35.7872	67	40.6571	3.48938	81	1.35264	0.0687469	196
RZ3309	22.6941	0.47893	220	2.60077	0.0721643	136	4.30322	0.041678	106	365.595	35.7872	250	36.4225	3.48938	201	1.23834	0.0687469	28
RZ3311	24.2605	0.47893	38	2.61618	0.0721643	108	4.36566	0.041678	193	493.919	35.7872	14	36.8732	3.48938	191	1.30677	0.0687469	128
RZ3313	23.3923	0.48106	141	2.56319	0.0724063	201	4.4973	0.0418357	255	411.854	35.7914	180	38.8168	4.66776	140	1.55149	0.068884	255
RZ3405	23.004	0.47893	185	2.58616	0.0721643	175	4.29924	0.041678	97	394.498	35.7872	218	35.7757	3.48938	218	1.29864	0.0687469	108
RZ3406	21.6015	0.47893	252	2.66483	0.0721643	40	4.20701	0.041678	5	365.853	35.7872	249	37.2458	3.48938	177	1.26596	0.0687469	54
RZ3407	24.6455	0.47893	13	2.59159	0.0721643	162	4.43207	0.041678	247	466.568	35.7872	51	39.9772	3.48938	99	1.27361	0.0687469	65
RZ3408	24.1019	0.47893	50	2.62808	0.0721643	82	4.48446	0.041678	253	472.012	35.7872	44	46.9611	3.48938	7	1.29552	0.0687469	99
RZ3411	24.0603	0.47893	53	2.57774	0.0721643	188	4.39049	0.041678	218	458.16	35.7872	70	42.7413	3.48938	37	1.34553	0.0687469	188
RZ3501	23.9003	0.47893	75	2.55773	0.0721643	208	4.37343	0.041678	203	468.41	35.7872	50	43.5388	3.48938	25	1.3165	0.0687469	148
RZ3503	22.9885	0.47893	187	2.7132	0.0721643	10	4.3233	0.041678	139	415.819	35.7872	170	41.8257	3.48938	53	1.39253	0.0687469	230
RZ3505	23.4881	0.47893	124	2.58754	0.0721643	173	4.27289	0.041678	56	432.49	35.7872	128	35.9698	3.48938	216	1.39049	0.0687469	228
RZ3506	23.2938	0.47893	153	2.5405	0.0721643	227	4.31851	0.041678	128	421.222	35.7872	163	39.5295	3.48938	119	1.28884	0.0687469	87
RZ3507	24.3117	0.47893	33	2.52384	0.0721643	238	4.38644	0.041678	214	477.998	35.7872	33	39.6932	3.48938	111	1.31243	0.0687469	140
RZ3601	22.0467	0.47893	247	2.58072	0.0721643	183	4.24607	0.041678	21	422.825	35.7872	159	38.8276	3.48938	139	1.26634	0.0687469	57
RZ3603	25.112	0.47893	5	2.65117	0.0721643	57	4.41387	0.041678	235	426.864	35.7872	149	41.306	3.48938	64	1.31489	0.0687469	146
RZ3604	24.4675	0.47893	25	2.60587	0.0721643	122	4.39232	0.041678	220	491.612	35.7872	17	43.7852	3.48938	23	1.43059	0.0687469	245
RZ3605	22.0602	0.47893	244	2.6245	0.0721643	91	4.28924	0.041678	77	359.421	35.7872	252	34.2122	3.48938	243	1.22776	0.0687469	18
RZ3701	22.9421	0.47893	198	2.65298	0.0721643	53	4.33154	0.041678	154	389.881	35.7872	224	42.6028	3.48938	38	1.28178	0.0687469	80
RZ3705	25.1796	0.47893	4	2.69005	0.0721643	23	4.45354	0.041678	250	394.941	35.7872	217	38.1474	3.48938	153	1.39733	0.0687469	233
RZ3707	24.0354	0.47893	60	2.52957	0.0721643	232	4.36409	0.041678	190	428.515	35.7872	144	35.6913	3.48938	219	1.36445	0.0687469	210
RZ3709	23.5666	0.47893	113	2.61794	0.0721643	104	4.32077	0.041678	132	398.292	35.7872	214	35.6693	3.48938	220	1.43832	0.0687469	248
RZ3710	24.6347	0.47893	14	2.53169	0.0721643	231	4.41454	0.041678	236	536.51	35.7872	2	45.7982	3.48938	12	1.2218	0.0687469	14
RZ3712	23.8024	0.47893	87	2.62399	0.0721643	94	4.28303	0.041678	70	452.095	35.7872	76	40.0275	3.48938	97	1.30212	0.0687469	115
RZ3801	24.4526	0.47893	26	2.50484	0.0721643	243	4.42914	0.041678	246	417.143	35.7872	167	36.6468	3.48938	199	1.28061	0.0687469	77
RZ3803	24.4159	0.47893	27	2.5956	0.0721643	151	4.33737	0.041678	165	382.081	35.7872	239	34.3184	3.48938	242	1.22468	0.0687469	15
RZ3805	24.1036	0.47893	49	2.63619	0.0721643	75	4.42284	0.041678	243	427.839	35.7872	145	37.3752	3.48938	175	1.38074	0.0687469	223
RZ3807	23.4215	0.47893	136	2.62535	0.0721643	88	4.33833	0.041678	169	384.313	35.7872	234	36.6306	3.48938	200	1.29622	0.0687469	101
RZ3901	23.5102	0.47893	121	2.67752	0.0721643	27	4.37876	0.041678	205	446.576	35.7872	92	41.3044	3.48938	65	1.38401	0.0687469	225
RZ3902	24.074	0.47893	52	2.58832	0.0721643	172	4.3984	0.041678	224	497.457	35.7872	11	42.0745	3.48938	45	1.36507	0.0687469	212
RZ3903	23.7195	0.47893	99	2.59989	0.0721643	138	4.36876	0.041678	199	436.043	35.7872	119	32.6133	3.48938	252	1.41014	0.0687469	236
RZ3906	24.3977	0.47893	29	2.63569	0.0721643	76	4.42147	0.041678	242	479.851	35.7872	29	42.3628	3.48938	40	1.39161	0.0687469	229
RZ3911	23.3813	0.47893	143	2.54442	0.0721643	222	4.38408	0.041678	211	451.135	35.7872	78	38.4747	3.48938	150	1.27246	0.0687469	62
RZ3913	24.5042	0.47893	23	2.59142	0.0721643	163	4.42598	0.041678	245	440.648	35.7872	104	42.3961	3.48938	39	1.43537	0.0687469	247
RZ3915	24.1338	0.47893	48	2.70774	0.0721643	11	4.33398	0.041678	161	423.392	35.7872	156	42.0553	3.48938	47	1.314	0.0687469	143
RZ4001	22.6876	0.47893	221	2.64325	0.0721643	64	4.32523	0.041678	143	399.485	35.7872	211	43.012	3.48938	30	1.29699	0.0687469	105
RZ4004	23.8012	0.47893	88	2.65982	0.0721643	43	4.37704	0.041678	204	412.508	35.7872	177	37.635	3.48938	166	1.516	0.0687469	254
RZ4005	23.304	0.47893	152	2.64827	0.0721643	61	4.25285	0.041678	29	407.625	35.7872	192	38.5571	3.48938	148	1.24294	0.0687469	33
RZ4007	23.1585	0.47893	166	2.55419	0.0721643	213	4.32874	0.041678	152	517.016	35.7872	6	42.238	3.48938	42	1.33893	0.0687469	179
RZ4009	23.4598	0.47893	135	2.58545	0.0721643	177	4.45869	0.041678	252	471.342	35.7872	46	51.2365	3.48938	2	1.30455	0.0687469	121
RZ4010	24.3188	0.47893	32	2.54186	0.0721643	226	4.41757	0.041678	239	476.163	35.7872	36	46.0692	3.48938	11	1.33543	0.0687469	172
RZ4101	23.5324	0.47893	119	2.59703	0.0721643	146	4.4234	0.041678	244	417.779	35.7872	165	40.2222	3.48938	92	1.35398	0.0687469	199
RZ4103	23.079	0.47893	176	2.6022	0.0721643	132	4.32186	0.041678	137	412.97	35.7872	176	36.8128	3.48938	193	1.35763	0.0687469	203
RZ4105	24.5641	0.47893	16	2.57123	0.0721643	192	4.42046	0.041678	240	469.331	35.7872	49	38.6281	3.48938	145	1.4322	0.0687469	246
RZ4107	23.6616	0.47893	105	2.59581	0.0721643	150	4.37108	0.041678	202	412.414	35.7872	178	38.2743	3.48938	151	1.33309	0.0687469	170
RZ4110	20.8764	0.47893	255	2.60085	0.0721643	135	4.28266	0.041678	68	345.749	35.7872	254	34.8174	3.48938	231	1.27083	0.0687469	60
RZ4201	23.565	0.47893	115	2.5916	0.0721643	161	4.26614	0.041678	48	593.394	35.7872	1	37.7057	3.48938	164	1.33958	0.0687469	180
RZ4205	23.9113	0.47893	70	2.61403	0.0721643	110	4.33468	0.041678	163	385.944	35.7872	230	37.5352	3.48938	170	1.34284	0.0687469	185
RZ4207	23.3878	0.47893	142	2.5853	0.0721643	178	4.3292	0.041678	153	448.151	35.7872	86	42.9126	3.48938	33	1.31885	0.0687469	152
RZ4208	23.3525	0.47893	148	2.67812	0.0721643	26	4.28986	0.041678	78	410.866	35.7872	183	39.7803	3.48938	107	1.42453	0.0687469	242
RZ4301	25.8692	0.47893	2	2.50607	0.0721643	242	4.49487	0.041678	254	459.812	35.7872	68	43.0076	3.48938	31	1.10006	0.0687469	1
RZ4303	23.2704	0.47893	154	2.59965	0.0721643	140	4.36886	0.041678	200	404.151	35.7872	202	41.1379	3.48938	69	1.33139	0.0687469	168
RZ4305	23.2549	0.47893	157	2.60331	0.0721643	128	4.38518	0.041678	212	436.258	35.7872	118	47.5166	3.48938	5	1.29375	0.0687469	97
RZ4307	24.5348	0.47893	19	2.59677	0.0721643	147	4.40783	0.041678	233	460.066	35.7872	65	41.6752	3.48938	58	1.30615	0.0687469	126
RZ4503	24.5089	0.47893	22	2.55403	0.0721643	214	4.40058	0.041678	225	431.225	35.7872	135	37.3551	3.48938	176	1.35421	0.0687469	200
RZ4504	23.1535	0.47893	167	2.58496	0.0721643	179	4.36351	0.041678	188	410.835	35.7872	184	39.0539	3.48938	131	1.29002	0.0687469	90
RZ4505	24.2239	0.47893	41	2.55916	0.0721643	206	4.34796	0.041678	178	480.69	35.7872	26	40.6	3.48938	85	1.25137	0.0687469	39
RZ6102	22.9959	0.47893	186	2.72124	0.0721643	6	4.33912	0.041678	171	401.806	35.7872	205	40.3452	3.48938	91	1.36491	0.0687469	211
RZ6112	23.5899	0.47893	110	2.5421	0.0721643	225	4.31947	0.041678	129	436.407	35.7872	116	37.2355	3.48938	178	1.34208	0.0687469	183
RZ6201	23.2652	0.47893	155	2.62478	0.0721643	90	4.26648	0.041678	50	458.977	35.7872	69	47.1048	3.48938	6	1.3104	0.0687469	134
RZ6203	22.7069	0.47893	218	2.54788	0.0721643	221	4.30193	0.041678	103	411.317	35.7872	182	41.7125	3.48938	56	1.22846	0.0687469	19
RZ6204	23.8508	0.47893	82	2.63125	0.0721643	79	4.34344	0.041678	174	449.405	35.7872	84	41.978	3.48938	50	1.30941	0.0687469	133
RZ6207	22.5472	0.47893	232	2.61795	0.0721643	103	4.29356	0.041678	85	405.382	35.7872	197	36.9795	3.48938	187	1.25326	0.0687469	41
RZ6210	22.8729	0.47893	206	2.59619	0.0721643	149	4.26682	0.041678	51	460.088	35.7872	64	37.1	3.48938	182	1.32026	0.0687469	158
RZ6301	23.6653	0.47893	103	2.6263	0.0721643	85	4.31601	0.041678	125	435.817	35.7872	120	39.3448	3.48938	124	1.33156	0.0687469	169
RZ6303	24.9334	0.47893	8	2.49554	0.0721643	246	4.36759	0.041678	197	471.888	35.7872	45	41.8485	3.48938	52	1.27277	0.0687469	63
RZ6305	22.767	0.47893	214	2.62969	0.0721643	80	4.29586	0.041678	87	404.95	35.7872	199	38.73	3.48938	143	1.29468	0.0687469	98
RZ6309	22.6817	0.47893	222	2.65618	0.0721643	49	4.22976	0.041678	10	415.027	35.7872	173	37.4338	3.48938	173	1.30486	0.0687469	123
RZ6402	22.0541	0.47893	246	2.67372	0.0721643	34	4.23447	0.041678	12	442.473	35.7872	100	40.697	3.48938	79	1.28991	0.0687469	88
RZ6405	22.8969	0.47893	203	2.56938	0.0721643	196	4.27505	0.041678	59	466.44	35.7872	53	40.7234	3.48938	78	1.20869	0.0687469	8
RZ6407	24.285	0.47893	34	2.52823	0.0721643	233	4.35829	0.041678	184	505.829	35.7872	9	40.6408	3.48938	83	1.29155	0.0687469	94
RZ6501	22.9653	0.47893	194	2.58202	0.0721643	182	4.25003	0.041678	26	422.354	35.7872	161	35.63	3.48938	222	1.30304	0.0687469	117
RZ6505	23.5654	0.47893	114	2.68114	0.0721643	24	4.29772	0.041678	94	391.877	35.7872	222	37.0682	3.48938	184	1.36707	0.0687469	215
RZ6507	23.8794	0.47893	77	2.49298	0.0721643	248	4.39201	0.041678	219	515.968	35.7872	7	43.9222	3.48938	20	1.28994	0.0687469	89
RZ6510	23.0233	0.47893	182	2.57367	0.0721643	190	4.27272	0.041678	55	418.667	35.7872	164	39.7328	3.48938	109	1.26129	0.0687469	51
RZ6601	23.0858	0.47893	174	2.6065	0.0721643	119	4.25203	0.041678	27	397.502	35.7872	215	35.3356	3.48938	225	1.29269	0.0687469	95
RZ6609	22.8852	0.47893	204	2.58889	0.0721643	171	4.29777	0.041678	95	479.153	35.7872	30	42.0345	3.48938	48	1.24681	0.0687469	36
RZ6612	22.9877	0.47893	188	2.60098	0.0721643	134	4.35814	0.041678	183	388.719	35.7872	225	36.358	3.48938	208	1.30805	0.0687469	130
RZ6709	22.8212	0.47893	209	2.55514	0.0721643	211	4.28995	0.041678	79	392.687	35.7872	220	34.7997	3.48938	233	1.37027	0.0687469	216
RZ6801	23.7052	0.47893	100	2.59505	0.0721643	153	4.34736	0.041678	177	472.076	35.7872	43	42.916	3.48938	32	1.34771	0.0687469	192
RZ6802	22.532	0.47893	233	2.69271	0.0721643	20	4.29597	0.041678	88	367.745	35.7872	246	32.5994	3.48938	253	1.37755	0.0687469	221
RZ6804	23.0148	0.47893	184	2.59037	0.0721643	165	4.24394	0.041678	20	460.676	35.7872	61	44.6183	3.48938	18	1.24066	0.0687469	32
RZ6809	22.6131	0.47893	227	2.62136	0.0721643	100	4.26444	0.041678	46	322.723	35.7872	255	39.107	3.48938	129	1.22602	0.0687469	17
RZ7028	23.2064	0.47893	163	2.60419	0.0721643	125	4.2968	0.041678	92	407.992	35.7872	190	36.9221	3.48938	189	1.34163	0.0687469	182
RZ7051	23.4854	0.47893	126	2.61579	0.0721643	109	4.27618	0.041678	61	449.433	35.7872	83	38.0475	3.48938	156	1.21651	0.0687469	9
RZ7079	23.902	0.47893	73	2.57861	0.0721643	187	4.29934	0.041678	98	412.209	35.7872	179	45.5809	3.48938	13	1.24886	0.0687469	38
RZ7103	22.975	0.47893	192	2.65977	0.0721643	44	4.35261	0.041678	181	383.388	35.7872	235	41.5967	3.48938	59	1.29921	0.0687469	111
RZ7108	23.5549	0.47893	118	2.67676	0.0721643	30	4.23949	0.041678	14	388.52	35.7872	227	50.9078	3.48938	3	1.20351	0.0687469	6
RZ7207	22.985	0.47893	190	2.50049	0.0721643	244	4.24886	0.041678	23	444.372	35.7872	99	41.5057	3.48938	62	1.20437	0.0687469	7
RZ7208	23.6548	0.47893	106	2.61343	0.0721643	112	4.31837	0.041678	126	432.296	35.7872	129	39.58	3.48938	116	1.44873	0.0687469	250
RZ7209	23.3336	0.47893	149	2.63758	0.0721643	72	4.32471	0.041678	142	448.583	35.7872	85	46.1552	3.48938	9	1.29594	0.0687469	100
RZ7210	23.4201	0.47893	137	2.61375	0.0721643	111	4.2595	0.041678	37	447.955	35.7872	87	38.8293	3.48938	138	1.31985	0.0687469	154
RZ7301	23.1189	0.47893	170	2.64131	0.0721643	66	4.2574	0.041678	34	380.827	35.7872	240	34.7704	3.48938	234	1.31653	0.0687469	149
RZ7303	23.4656	0.47893	132	2.65174	0.0721643	55	4.30897	0.041678	115	384.709	35.7872	232	35.4794	3.48938	223	1.32848	0.0687469	166
RZ7311	23.3322	0.47893	151	2.5804	0.0721643	184	4.26391	0.041678	45	399.262	35.7872	213	32.2231	3.48938	254	1.31231	0.0687469	138
RZ7402	22.4474	0.47893	236	2.65279	0.0721643	54	4.24033	0.041678	16	409.166	35.7872	185	38.4816	3.48938	149	1.22132	0.0687469	12
RZ7404	22.8741	0.47893	205	2.60321	0.0721643	129	4.26061	0.041678	40	399.298	35.7872	212	33.7706	3.48938	245	1.21722	0.0687469	10
RZ7407	22.9579	0.47893	195	2.57252	0.0721643	191	4.32093	0.041678	133	390.048	35.7872	223	39.0096	3.48938	133	1.30472	0.0687469	122
RZ7408	24.7604	0.47893	11	2.52355	0.0721643	239	4.39526	0.041678	222	431.116	35.7872	136	40.7364	3.48938	77	1.34647	0.0687469	189
RZ7502	22.9356	0.47893	199	2.54979	0.0721643	217	4.24197	0.041678	17	428.71	35.7872	142	36.2457	3.48938	210	1.27889	0.0687469	73
RZ7509	24.0553	0.47893	55	2.65583	0.0721643	51	4.3135	0.041678	120	432.02	35.7872	131	37.1392	3.48938	181	1.51475	0.0687469	253
RZ7601	23.4879	0.47893	125	2.62844	0.0721643	81	4.33798	0.041678	168	430.69	35.7872	137	40.6497	3.48938	82	1.42163	0.0687469	241
RZ7603	23.8141	0.47893	84	2.71739	0.0721643	9	4.307	0.041678	113	362.915	35.7872	251	35.2718	3.48938	227	1.37886	0.0687469	222
RZ7605	23.9464	0.47893	66	2.57916	0.0721643	185	4.29026	0.041678	80	455.789	35.7872	73	40.5067	3.48938	87	1.25991	0.0687469	50
RZ7801	21.9288	0.47893	249	2.61319	0.0721643	114	4.24007	0.041678	15	378.846	35.7872	242	34.8005	3.48938	232	1.2855	0.0687469	82
RZ7803	24.5785	0.47893	15	2.59481	0.0721643	154	4.35059	0.041678	180	466.561	35.7872	52	36.7029	3.48938	197	1.36604	0.0687469	214
RZ7807	22.5961	0.48106	228	2.64244	0.0724063	65	4.22587	0.0418357	9	372.962	35.7914	245	36.3707	4.66776	206	1.20061	0.068884	5
RZ7810	23.4604	0.47893	134	2.59032	0.0721643	167	4.28678	0.041678	75	405.641	35.7872	196	38.1963	3.48938	152	1.30914	0.0687469	132
RZ7905	22.7776	0.47893	213	2.59673	0.0721643	148	4.27885	0.041678	63	484.725	35.7872	20	41.2823	3.48938	66	1.28039	0.0687469	76
RZ7907	23.2432	0.47893	160	2.65603	0.0721643	50	4.36631	0.041678	195	446.16	35.7872	94	45.3517	3.48938	14	1.32568	0.0687469	164
RZ7910	22.9766	0.47893	191	2.49465	0.0721643	247	4.34684	0.041678	176	414.999	35.7872	174	34.9385	3.48938	230	1.30618	0.0687469	127
RZ8020	24.7796	0.48106	10	2.62711	0.0724063	83	4.39028	0.0418357	216	383.138	35.7914	236	37.8605	4.66776	160	1.23243	0.068884	22
RZ8026	22.8306	0.47893	207	2.61735	0.0721643	105	4.29092	0.041678	82	400.133	35.7872	210	38.1229	3.48938	155	1.30101	0.0687469	113
RZ8072	23.6783	0.47893	101	2.63796	0.0721643	71	4.32298	0.041678	138	499.289	35.7872	10	43.864	3.48938	21	1.23692	0.0687469	26
RZ8101	23.3944	0.47893	140	2.62177	0.0721643	99	4.31538	0.041678	122	484.538	35.7872	22	42.9076	3.48938	34	1.31716	0.0687469	151
RZ8108	23.6053	0.47893	108	2.61332	0.0721643	113	4.3069	0.041678	112	445.706	35.7872	95	36.9146	3.48938	190	1.35285	0.0687469	198
RZ8110	22.4073	0.47893	237	2.70342	0.0721643	14	4.26838	0.041678	52	431.476	35.7872	134	39.0684	3.48938	130	1.41909	0.0687469	240
RZ8201	23.3721	0.47893	145	2.5585	0.0721643	207	4.3147	0.041678	121	346.75	35.7872	253	40.0609	3.48938	96	1.25726	0.0687469	48
RZ8203	23.189	0.47893	165	2.60753	0.0721643	117	4.32579	0.041678	146	474.478	35.7872	38	41.7627	3.48938	55	1.34675	0.0687469	190
RZ8207	25.0689	0.47893	7	2.62691	0.0721643	84	4.41753	0.041678	238	454.11	35.7872	75	43.7881	3.48938	22	1.38208	0.0687469	224
RZ8302	23.1907	0.47893	164	2.70745	0.0721643	12	4.29629	0.041678	90	426.437	35.7872	150	39.8813	3.48938	102	1.34914	0.0687469	193
RZ8303	24.5243	0.47893	20	2.59769	0.0721643	145	4.38249	0.041678	207	460.657	35.7872	62	40.6382	3.48938	84	1.35641	0.0687469	201
RZ8306	23.8772	0.47893	78	2.59253	0.0721643	159	4.2966	0.041678	91	437.108	35.7872	113	41.1591	3.48938	68	1.29774	0.0687469	106
RZ8310	22.2929	0.47893	240	2.66658	0.0721643	38	4.19066	0.041678	2	408.389	35.7872	187	35.2323	3.48938	228	1.31172	0.0687469	137
RZ8401	23.9109	0.481234	72	2.7433	0.0724476	4	4.36492	0.0418367	192	429.082	49.6923	139	39.8316	4.96819	104	1.37742	0.0689228	220
RZ8404	22.665	0.47893	224	2.48624	0.0721643	251	4.27304	0.041678	57	422.97	35.7872	157	39.2001	3.48938	126	1.2352	0.0687469	24
RZ8406	23.7489	0.47893	93	2.55304	0.0721643	215	4.28511	0.041678	71	433.237	35.7872	126	37.0431	3.48938	186	1.2557	0.0687469	44
RZ8501	22.456	0.48106	235	2.6474	0.0724063	62	4.28093	0.0418357	66	406.597	35.7914	194	38.1341	4.66776	154	1.31503	0.068884	147
RZ8502	23.7397	0.47893	95	2.55939	0.0721643	205	4.30522	0.041678	108	472.122	35.7872	42	46.0695	3.48938	10	1.30521	0.0687469	124
RZ8504	23.9516	0.47893	65	2.65873	0.0721643	46	4.30319	0.041678	105	517.79	35.7872	4	42.1036	3.48938	43	1.31677	0.0687469	150
RZ8601	24.5616	0.47893	17	2.59455	0.0721643	155	4.36438	0.041678	191	436.929	35.7872	114	36.218	3.48938	211	1.33691	0.0687469	174
RZ8603	23.7206	0.47893	98	2.56146	0.0721643	203	4.393	0.041678	221	480.128	35.7872	28	44.0652	3.48938	19	1.33713	0.0687469	175
RZ8609	22.1037	0.47893	243	2.72002	0.0721643	7	4.22047	0.041678	6	474.176	35.7872	40	43.3056	3.48938	26	1.29085	0.0687469	93
RZ8703	23.7983	0.47893	90	2.5258	0.0721643	234	4.24333	0.041678	18	493.77	35.7872	15	46.857	3.48938	8	1.19245	0.0687469	4
RZ8707	23.4757	0.47893	128	2.59028	0.0721643	168	4.26274	0.041678	43	494.631	35.7872	13	44.7906	3.48938	15	1.22153	0.0687469	13
RZ8709	23.5557	0.47893	117	2.64851	0.0721643	60	4.26153	0.041678	41	447.403	35.7872	90	39.6357	3.48938	115	1.3421	0.0687469	184
RZ8801	23.0755	0.47893	177	2.66003	0.0721643	42	4.29956	0.041678	99	415.604	35.7872	172	36.3702	3.48938	207	1.42926	0.0687469	244
RZ8805	22.7408	0.48106	215	2.5662	0.0724063	200	4.19441	0.0418357	3	473.098	35.7914	41	39.8963	4.66776	101	1.2375	0.068884	27
RZ8809	21.5639	0.47893	253	2.71904	0.0721643	8	4.27231	0.041678	54	421.693	35.7872	162	43.6611	3.48938	24	1.29065	0.0687469	91
RZ8901	22.6133	0.47893	226	2.67137	0.0721643	36	4.2983	0.041678	96	404.445	35.7872	200	38.9887	3.48938	134	1.29687	0.0687469	103
RZ8904	23.3736	0.47893	144	2.66686	0.0721643	37	4.33693	0.041678	164	436.39	35.7872	117	37.7697	3.48938	162	1.33613	0.0687469	173
RZ8909	22.9225	0.47893	200	2.58957	0.0721643	170	4.40608	0.041678	230	440.774	35.7872	103	37.9429	3.48938	159	1.40843	0.0687469	235
RZ9001	23.2539	0.47893	158	2.59908	0.0721643	142	4.25598	0.041678	31	428.824	35.7872	140	38.8304	3.48938	137	1.25349	0.0687469	42
RZ9007	22.5724	0.47893	229	2.62351	0.0721643	95	4.27986	0.041678	65	404.236	35.7872	201	36.6539	3.48938	198	1.29884	0.0687469	109
RZ9010	23.4758	0.47893	127	2.59032	0.0721643	166	4.33314	0.041678	160	478.461	35.7872	32	40.5693	3.48938	86	1.36411	0.0687469	208
RZ9101	22.6995	0.47893	219	2.52497	0.0721643	236	4.3256	0.041678	145	451.056	35.7872	79	40.0046	3.48938	98	1.22914	0.0687469	20
RZ9105	23.3674	0.47893	147	2.63805	0.0721643	70	4.33453	0.041678	162	446.693	35.7872	91	39.5438	3.48938	118	1.35205	0.0687469	195
RZ9201	22.9497	0.47893	197	2.57668	0.0721643	189	4.3212	0.041678	135	423.528	35.7872	154	34.7225	3.48938	236	1.3218	0.0687469	160
RZ9203	24.8471	0.47893	9	2.53564	0.0721643	228	4.40759	0.041678	232	476.545	35.7872	35	37.4676	3.48938	171	1.36335	0.0687469	206
RZ9208	22.9116	0.47893	201	2.69829	0.0721643	16	4.25971	0.041678	38	416.032	35.7872	169	36.9779	3.48938	188	1.32017	0.0687469	157

## Sheet: S6. LIST OF GENES
Table S6. List and categorization of signiﬁcant unigenes differentially expressed in response to water stress (WS), light stress (LS) and heat stress (HS) in the sensitive and tolerant control, as indicated. These DEGs were significantly up- or down-regulated (Code UP or D) in each stress treatment (Carvalho et al., 2017). Oxidative stress genes and reference genes used in this work are also in t…
		Code	NCBI accession	NCBI description	BINCODE	NAME	IDENTIFIER	DESCRIPTION
sensitive	WS	UP1	XM_002269059	Expansin beta 1 precursor	3.2	Cell wall metabolism.Cell wall modification	VVTU12613_at	O23547 expansin-like B1 precursor related cluster
		UP3	NM_001281292	Dehydrin 1b (LOC100232959)	4.11	Cellular response overview.Abiotic stress.Drought	VVTU35995_s_at	AY634281 Vitis viniferadehydrin mRNA, complete cds.
		UP5	XM_003632994	Isoflavone-7-O-methyltransferase 9-like (LOC100248671)	3.1	Cell wall metabolism.Cell wall biosynthesis	VVTU6973_at	Q8GU24 Orcinol O-methyltransferase related cluster
	LS	UP6	XM_002262690	Vitis vinifera serine/threonine-protein kinase SAPK3-like (LOC100243594)	8.6	Signalling.Protein phosphatase	VVTU9506_at	Q9ZNW3 PK11-C1 related cluster
		UP7	XM_002282733	Vitis vinifera proline dehydrogenase 2, mitochondrial (LOC100254983)	6.12	Amino acid metabolism.Proline metabolism	VVTU7588_at	Q6RUF9 Proline dehydrogenase related cluster
		UP8	XM_002268668	Vitis vinifera probable carboxylesterase 15 (LOC100256389)	21	Unclassified	VVTU37784_at	Q0ZPV4 CXE carboxylesterase related cluster
		UP9	XM_002268532	Vitis vinifera zinc finger protein CONSTANS-LIKE 1 (LOC100241849), transcript variant X1	21	Unclassified	VVTU24679_s_at	Q1SWG0 CCT related cluster
		UP10	NM_001280913.1	ELIP1 (early light-inducible protein), LOC100263179	4.4	Cellular response overview.Abiotic stress.Light	VVTU26995_x_at	P93735 Early light-induced protein related cluster
	HS	UP11	XM_002272382	Small heat shock protein 26a, chloroplastic (LOC100267630)	11.4.1	Protein metabolism and modification.Molecular chaperone.HSP	VVTU4901_at	O81961 Heat shock protein 26 related cluster
		UP12	XM_002270560	Vitis vinifera small heat shock protein (22KDa), chloroplastic (LOC100248906)	11.4.1	Protein metabolism and modification.Molecular chaperone.HSP	VVTU33818_at	O80432 Mitochondrial small Heat shock protein related cluster
		UP13	XM_002279078	Vitis vinifera galactinol synthase 1 (LOC100255485)	5.7	Carbohydrate metabolism.Oligosaccharides	VVTU1997_at	Q1SUV1 Glycosyl transferase, family 8 related cluster
tolerant	WS	UP15	NM_001281006	Mother of ft (MFT)	5.2	Carbohydrate metabolism.CHO enzymes	VVTU37630_at	Q84XL1 SP2G related cluster
	LS	UP19	XM_002279825	Vitis vinifera high-affinity nitrate transporter 3.1 (LOC100258771)	20	Hypothetical protein	VVTU1811_at	Q8S343 Hypothetical protein upa10 related cluster
		UP21	XM_002267471	Vitis vinifera germin-like protein subfamily T member 2 (LOC100262082)	4.10	Cellular response overview.Stress response	VVTU9472_at	Q8H2A6 germin-like protein related cluster
		UP22	XM_002268137	Vitis vinifera gibberellin 2-beta-dioxygenase 8 (LOC100245189)	16.1.1.1	Regulation overview.Hormone.GA.Biosynthesis	VVTU3937_at	Q84RC3 Gibberellin 2-oxidase 1 related cluster
	HS	UP24	XM_003633561	Vitis vinifera chaperone protein DnaJ (LOC100247806)	11.4.1.1	Protein metabolism and modification.Molecular chaperone.HSP.Co-chaperone HSP	VVTU14761_s_at	Q8H2B1 DnaJ-like protein related cluster
		UP25	XM_010666666	Vitis vinifera probable LRR receptor-like serine/threonine-protein kinase At3g47570-like (LOC100854714)	18	Leucine-rich domain protein	VVTU28207_s_at	Q53P83 Leucine Rich Repeat, putative related cluster
sensitive		D2	XM_002269481	Vitis vinifera expansin-like (LOC100261426)	3.2	Cell wall metabolism.Cell wall modification	VVTU3170_s_at	Q6T5H5 Alpha-expansin 3 related cluster
		D5	XM_002266305	polygalacturonase 1 beta-like protein 1 (LOC100258559)	3.4	Cell wall metabolism.Related protein	VVTU1273_at	Q40161 Polygalacturonase-1 non-catalytic subunit beta precursor related cluster
	LS	D6	XM_002277463	Vitis vinifera calcium-binding protein CML19 (LOC100247858)	8.11.1	Signalling.Calcium.Calcium sensors and calcium signalling	VVTU7822_at	Q9AXG2 Regulator of gene silencing related cluster
		D7	XM_002281777	Ethylene-responsive transcription factor ERF105 (LOC100242632)	16.1.2.4	Regulation overview.Hormone.Ethylene metabolism.Transcription factor	VVTU16079_s_at	Q6RZW8 Putative ethylene response factor 4 related cluster
		D8	XM_002282905	Vitis vinifera nudix hydrolase 18, mitochondrial (LOC100242429)	30.3	Nucleotide metabolism.Miscellaneous	VVTU21860_at	Nudix hydrolase 18, mitochondrial precursor related cluster
		D10	XM_002283853	Vitis vinifera aspartyl protease AED3 (LOC100252287)	11.6.1	Protein metabolism and modification.Proteolysis.Aspartic protease	VVTU2368_at	Aspartyl aminopeptidase-like protein related cluster
	HS	D11	XM_002285224	Vitis vinifera zinc finger protein ZAT10 (LOC100250659)	36	Zinc finger domain	VVTU3375_at	Q9XEU0 Zinc-finger protein 1 related cluster
		D12	XM_002280995	Vitis vinifera probable WRKY transcription factor 46 (LOC100263619)	16.2.5.20	Regulation overview.Nucleic acid metabolism.Transcription factor.WRKY	VVTU37089_at	Q6R7N3 Putative WRKY transcription factor 30 related cluster
		D13	XM_002280007	Vitis vinifera ethylene-responsive transcription factor ERF025-like (LOC100250412)	16.1.2.4	Regulation overview.Hormone.Ethylene metabolism.Transcription factor	VVTU2797_at	Q9FJ90 Similarity to AP2 domain transcription factor related cluster
		D14	XM_002270545	Ethylene responsive element binding factor 2 (LOC100254640)	16.1.2.4	Regulation overview.Hormone.Ethylene metabolism.Transcription factor	VVTU8172_at	O80337 ethylene-responsive transcription factor 1A related cluster
		D15	NM_001281052	Vitis vinifera hypodontia, autosomal recessive (2) (HYD2)	21	Unclassified	VVTU6000_at	Q3HNF4 related cluster
tolerant	LS	D17	XM_002281249	Vitis vinifera 18.2 kDa class I heat shock protein (LOC100265108)	11.4.1	Protein metabolism and modification.Molecular chaperone.HSP	VVTU6495_at	P27880 18.2 kDa class I Heat shock protein related cluster
		D18	XM_003633976	Vitis vinifera ethylene-responsive transcription factor 5-like (LOC100240781)	16.1.2.4	Regulation overview.Hormone.Ethylene metabolism.Transcription factor	VVTU2359_s_at	Q6RZW8 Putative ethylene response factor 4 related cluster
		D19	XM_002280449	Vitis vinifera 17.3 kDa class II heat shock protein (LOC100261109)	11.4.1	Protein metabolism and modification.Molecular chaperone.HSP	VVTU12996_at	Q9XGS6 Cytosolic class II low molecular weight Heat shock protein related cluster
		D20	XM_002281224	Vitis vinifera 18.2 kDa class I heat shock protein (LOC100259921)	11.4.1	Protein metabolism and modification.Molecular chaperone.HSP	VVTU13743_s_at	P27880 18.2 kDa class I Heat shock protein related cluster
	HS	D22	XM_002274516	Vitis vinifera probable xyloglucan endotransglucosylase/hydrolase protein 23 (LOC100251303)	4.2	Cellular response overview.Biotic stress	VVTU5584_at	Q8S902 Syringolide-induced protein 19-1-5 related cluster
		D23	XM_002277916	Vitis vinifera protein TIFY 5A (LOC100256656)	21	Unclassified	VVTU17033_s_at	Q1SSA7 ZIM related cluster
		D24	XM_002272684	Vitis vinifera probable WRKY transcription factor 41 (LOC100253577)	16.2.5.20	Regulation overview.Nucleic acid metabolism.Transcription factor.WRKY	VVTU17013_at	Q6R7N3 Putative WRKY transcription factor 30 related cluster
oxidative stress		APX1	XM_002284731	Ascorbate peroxidase (APX1), cytosol	4.10	Cellular response overview.Stress response	na	Ascorbate peroxidase (APX1), cytosol
		APX3	XM_002278245.3	Ascorbate peroxidase (APX3), peroxisome	4.10	Cellular response overview.Stress response	na	Ascorbate peroxidase (APX3), peroxisome
		CAT	AF236127	Catalase (CAT), peroxisome	4.10	Cellular response overview.Stress response	na	Catalase (CAT), peroxisome
		GOR	XM_002285636.1	Glutathione reductase (GOR2), cytosol	4.10	Cellular response overview.Stress response	na	Glutathione reductase (GOR2), cytosol
		CZSOD	NM_001281138.1	Copper-Zinc SOD(CZSOD), chloroplast, cytosol	4.10	Cellular response overview.Stress response	na	Copper-Zinc SOD(CZSOD), chloroplast, cytosol
		MnSOD	EU280161.1	Manganese SOD (MnSOD), mytochondria	4.10	Cellular response overview.Stress response	na	Manganese SOD (MnSOD), mytochondria
		DHAR	NM_001281063.1	Dehydroascorbate reductase (DHAR), cytosol	4.10	Cellular response overview.Stress response	na	Dehydroascorbate reductase (DHAR), cytosol
		MDHAR	XM_002282964	Monodehydroascorbate reductase (MDHAR), cytosol, peroxisome	4.10	Cellular response overview.Stress response	na	Monodehydroascorbate reductase (MDHAR), cytosol, peroxisome
reference		TIF	XM_002282403	Vitis vinifera translation initiation factor 3 subunit G (LOC100251333)	11.2	Protein metabolism and modification.Protein biosynthesis	VVTU15763_at	Q9C5Y9 Initiation factor 3g related cluster
		TIF-GTP	XM_002271296	Vitis vinifera translation initiation factor eIF-2B subunit alpha (LOC100244672)	21	Unclassified	VVTU3178_at	Q3ECQ8 Protein At1g53880 related cluster
		ACT	AF369525.1	actin 2	25	Cytoskeleton organization and biogenesis	na	AF369525 Vitis vinifera Actin 2 (act2) mRNA
